# Supplementary material for: Complete biosynthesis of salicylic acid from phenylalanine in plants
Source: Nature. 2025 Jul 23;645(8079):218–27. doi: 10.1038/s41586-025-09175-9 (PMC12408352; doi:10.1038/s41586-025-09175-9)
Supplement: Supplementary file 3 — The top 50 co-expressed genes of Os03g0130100 (OSD1). [file 41586_2025_9175_MOESM3_ESM.xlsx]

## Sheet: osd1 整理
Supplementary Table 1. The top 50 co-expressed genes of Os03g0130100 (OSD1). Os10g0503300 (OSD2), Os09g0441400 (OSD3) and Os05g0410200 (OSD4) are marked in orange. Os04g0518400 (OsPAL07) and Os02g0627100 (OsPAL06) are marked in blue.
	Gene	Other ID	Function	Supportability	osa-u.3 / 4331500	osa-r.4 / 4331500	osa-m.8 / 4331500
0	LOC4331500	Os03g0130100	putative acyl-activating enzyme 12, OSD1
1	LOC4335223	Os04g0229100	probable cinnamyl alcohol dehydrogenase 6	2	9.5	7.8	8.3
2	LOC4349050	Os10g0503300	putative benzyl alcohol O-benzoyltransferase, OSD2	2	9.4	9.2
3	LOC4324018	Os01g0508500	NRR repressor homolog 2-like	2	7.8	5.6	7.7
4	LOC4347069	Os09g0417600	WRKY transcription factor WRKY76-like	3	7	6	5.8
5	LOC4336415	Os04g0518400	phenylalanine ammonia-lyase, OsPAL07	2	6.5	5.9	5.1
6	LOC4347176	Os09g0441400	putative cytochrome P450 71A1, OSD3	2	6.2	6.8	3.8
7	LOC107278621	Os01g0130200	protein NEGATIVE REGULATOR OF RESISTANCE-like	0	6.1	6
8	LOC4347070	Os09g0417800	WRKY transcription factor WRKY62-like	3	6	4.1	6.1
9	LOC4338570		NRR repressor homolog 1-like	2	5.4	5.3
10	LOC4343852	Os07g0605400	protein EGG APPARATUS-1	0	5.1	4.5	4.3
11	LOC4336765	Os04g0581100	protein DMR6-LIKE OXYGENASE 1	2	5.1	4.2	4.6
12	LOC4338413	Os05g0322900	probable WRKY transcription factor 70	3	4.8	4.5	3.7
13	LOC4333666	Os03g0667100	BTB/POZ domain and ankyrin repeat-containing protein NPR3-like	2	4.7	4.6	3.5
14	LOC4339966	Os06g0125800	E3 ubiquitin-protein ligase BIG BROTHER	0	4.6	4.5
15	LOC4351146	Os11g0687100	uncharacterized LOC4351146	0	4.4	4.3
16	LOC4330542	Os02g0719600	anthranilate O-methyltransferase 1	1	4.2	1.2	6
17	LOC4352496	Os12g0556300	calmodulin-binding protein 60 A	2	4.2	4.1
18	LOC4328124	Os02g0121700	S-(+)-linalool synthase: chloroplastic-like	2	4.1	1.9	5.2
19	LOC4344755	Os08g0168000	zingiberene synthase	1	4.1	2.9	4
20	LOC4343425	Os07g0524900	WAT1-related protein At5g64700	2	4	1.4	5.3
21	LOC4340443	Os06g0207700	probable cyclic nucleotide-gated ion channel 20: chloroplastic	1	3.9	2.9	3.8
22	LOC107276180		uncharacterized LOC107276180	0	3.9	3.8
23	LOC4345353	Os08g0352100	uncharacterized LOC4345353	0	3.9	3	3.6
24	LOC4352495	Os12g0556200	calmodulin-binding protein 60 B	2	3.8	3.1	3.4
25	LOC4324923	Os01g0892500	pectin acetylesterase 5	0	3.8	3.7
26	LOC107276160	Os08g0360300	protein SAR DEFICIENT 1	0	3.7	3.6
27	LOC4338776	Os05g0410200	putative carboxylesterase 15, OSD4	1	3.7	5.1	1.2
28	LOC4329561	Os02g0534400	beta-fructofuranosidase: insoluble isoenzyme 1-like	1	3.7	2.9	3.3
29	LOC4345658	Os08g0434632	probable glucomannan 4-beta-mannosyltransferase 11	1	3.6	1.9	4.2
30	LOC4351147	Os11g0687200	uncharacterized LOC4351147	0	3.6	3.5
31	LOC4347211	Os09g0448200	probable potassium transporter 17	1	3.5	3.6	2.3
32	LOC4334549	Os03g0812400	calmodulin-like protein 2	2	3.5	3	2.9
33	LOC4341332	Os06g0566500	uncharacterized LOC4341332	1	3.5	1.9	4
34	LOC4334427	Os03g0797400	indole-3-glycerol phosphate lyase: chloroplastic	2	3.4	2.1	3.7
35	LOC4343432	Os07g0526400	bisdemethoxycurcumin synthase-like	0	3.4	3.4
36	LOC4347601	Os09g0519100	transcription factor MYC2	1	3.4	3.3
37	LOC4348044	Os10g0132500	disease resistance protein Pik-1-like	0	3.4	3.2	2.6
38	LOC9269911		zingiberene synthase-like	0	3.4	3.3
39	LOC4324117	Os01g0687400	acidic endochitinase	2	3.4	3	2.7
40	LOC4330040	Os02g0627100	phenylalanine ammonia-lyase-like, OsPAL06	3	3.4	2.8	2.9
41	LOC4325828	Os01g0946200	NAC domain-containing protein 48-like	0	3.3	3.1	2.6
42	LOC4326162	Os01g0108400	transcription factor bHLH167	0	3.3	2.3	3.3
43	LOC4329796	Os02g0582800	uncharacterized LOC4329796	1	3.3	2.5	3.1
44	LOC4324051	Os01g0508100	NRR repressor homolog 3	2	3.3	3.2
45	LOC4335756	Os04g0406600	arogenate dehydratase/prephenate dehydratase 6: chloroplastic	3	3.2	1.7	3.7
46	LOC4333712	Os03g0676400	wiskott-Aldrich syndrome protein homolog	2	3.2	1.4	4
47	LOC4345360	Os08g0356700	uncharacterized LOC4345360	2	3.2	1.9	3.5
48	LOC4332755	Os03g0335200	probable WRKY transcription factor 53	3	3.2	1.9	3.5
49	LOC4325843	Os01g0551000	uncharacterized LOC4325843	0	3.2	2.8	2.6
50	LOC4349612	Os11g0117600	probable WRKY transcription factor 33	2	3.2	3.1
