# Supplementary material for: Complete biosynthesis of salicylic acid from phenylalanine in plants
Source: Nature. 2025 Jul 23;645(8079):218–27. doi: 10.1038/s41586-025-09175-9 (PMC12408352; doi:10.1038/s41586-025-09175-9)
Supplement: Supplementary file 4 — Exact P values in Figs. 2b and 3b. [file 41586_2025_9175_MOESM4_ESM.xlsx]

## Sheet: Supplementary Table 2
Supplementary Table 2 (related to Fig. 2b and Fig. 3b)	Exact P values in Fig. 2b and 3b
Supplementary Table 2a	Two-sided Student’s t-tests for Fig.2b
Supplementary Table 2b	Two-sided Student’s t-tests for Fig.3b

## Sheet: Supplementary Table 2a
	Exact P Value in Fig. 2b
	Hours after inoculation (h)	P Value
OSD1
	12	0.482211
	24	0.00203304
	48	0.602202
	72	0.0641238
AIM1
	12	0.00162991
	24	0.0211037
	48	0.000384725
	72	0.0476588
OsKAT1
	12	0.0171141
	24	0.000364689
	48	0.00115582
	72	0.307852
OsKAT2
	12	0.00169219
	24	0.0190935
	48	0.0922133
	72	0.0429262

## Sheet: Supplementary Table 2b
	Exact P Value in Fig. 3b
	Hours after inoculation (h)	P Value
OSD2
	12	0.0298342
	24	0.000943252
	48	0.323977
	72	0.051204
OSD3
	12	0.00461563
	24	0.0434715
	48	0.0348166
	72	0.284883
OSD4
	12	0.891394
	24	0.00996144
	48	0.400195
	72	0.313906
