# Supplementary material for: Complete biosynthesis of salicylic acid from phenylalanine in plants
Source: Nature. 2025 Jul 23;645(8079):218–27. doi: 10.1038/s41586-025-09175-9 (PMC12408352; doi:10.1038/s41586-025-09175-9)
Supplement: Supplementary file 5 — List of primers used in this study. [file 41586_2025_9175_MOESM5_ESM.xlsx]

## Sheet: Sheet1
Supplementary Table 3. List of primers used in this study
Primer name	Gene name	Forward primer	Reverse primer	Purpose
M1		GGGCTGTCATTGTCACGAG	GGCATCGACTCATCAGCC	map-based cloning
M2		CAGCTGAGAAGCCATCC	CACATGACAGCCAGTCGG
M3		GTCTGTGCGCTCCTTGTTCTAGC	CCTGGACCAATTTGTATGGTTGG
M4		CGCACTTGCTTAGAAGTCAATCATCC	ATGCTCTCTCCTTCAGGCCATCC
M5		TCGTCCATCCATTGATGCTAATC	TGCCATTTATCATTTGCCATTC
Q1	OSD1	CGAACTACGTGCCACTGA	CGAAGTGCATCTCGTACATTG	RT-qPCR
Q2	OSD2	GGGCGTGCTGTTCATCG	GCGTCCGCCATCGTGT
Q3	OSD3	GAAGAAGCTCGGCAAGATGTTC	CTTGACACCTTCCCTCTTGAG
Q4	OSD4	GCATGAGCCACTCCTTCTACC	GACGAAGCTCTTGATGGCGT
Q5	AIM1	ATCAATGTGTTCACAGAAGT	TGAATGGCAGCAACTGAAG
Q6	OsKAT1	TGGGTTCTACGACATAGGGATT	GGACTTCATTTACTTTAGGGTTTACTT
Q7	OsKAT2	GCTGTCTTTGAGCGTGGGG	CGGTTATGGGTCGGGATG
Q8	OsUBQ5	GCACAAGCACAAGAAGGTGA	CCAAAGAACAGGAGCCTACG
V1	OSD1	GCAGGCTCCGAATTCATGGAGCAGCTTCCCAAG	AAGCTGGGTCGAATTCCTAAAGCCTTGACACGGC	to clone into the pCR8,pSAT6 and pUbi-pMDC32 vector
V2	OSD1	GAAGGATTTCAGAATTCATGGAGCAGCTTCCCAAG	CTAGAGGATCCGAATTCCTAAAGCCTTGACACGGC	to clone into the pMAL vector
V3	OSD2	GCAGGCTCCGAATTCATGGCGGGCTCGACGGCG	AAGCTGGGTCGAATTCTCAGAGCGCAGACTTGATCATGGCGAACATGTC	to clone into the pCR8 and pSAT6 vector
V4	OSD2	GATGAACTATACAAAGGCGCGCCAATGGCGGGCTCGACGGCG	CCGCTCTAGAACTAGTTAATTAATCAGAGCGCAGACTTGATCATG	to clone into the pUbi-pMDC32 vector
V5	OSD2	GAGGGAAGGATTTCAGAATTCATGGCGGGCTCGACGGCG	AAACGACGGCCAGTGCCAAGCTTTCAGAGCGCAGACTTGATCATG	to clone into the pMAL vector
V6	OSD3	GCAGGCTCCGAATTCATGGAGCTGATGCTGCCGC	AAGCTGGGTCGAATTCTCAGGCAGCAGCATAGAGGT	to clone into the pCR8,pSAT6 and pMDC43 vector
V7	OSD3	CTAAAGGGCGGCCGCACTAGTATGGAGCTGATGCTGCCGC	CCTTGTAATCCATCGATACTAGTAAGGCAGCAGCATAGAGGTG	to clone into the pESC-URA vector
V8	OSD4	GCAGGCTCCGAATTCATGGCCATCGCCACCGAGT	AAGCTGGGTCGAATTCCTAGTGGCGGTCGACGAAGC	to clone into the pCR8,pSAT6 and pMDC43 vector
V9	OSD4	GAGGGAAGGATTTCAGAATTCATGGCCATCGCCACCGAGT	AAACGACGGCCAGTGCCAAGCTTCTAGTGGCGGTCGACGAAGC	to clone into the pMAL vector
V10	OsKAT1	GCAGGCTCCGAATTCATGGAGAAGGCGATCGATCGC	AAGCTGGGTCGAATTCCTAATGGTGGCGCACGTTTGA	to clone into the pCR8 vector
V11	OsKAT1	GATGAACTATACAAAGGCGCGCCAATGGAGAAGGCGATCGATCGC	CCGCTCTAGAACTAGTTAATTAACTAATGGTGGCGCACGTTTGA	to clone into the pMDC43 vector
V12	OsKAT2	GCAGGCTCCGAATTC ATGGAGAAGGCGATCAACAGGC	AAGCTGGGTCGAATTCTTACATGGCGTCCTTCGAAAGCC	to clone into the pCR8 and pMAL vector
V13	AIM1	GCAGGCTCCGAATTCATGGCGGGGGCGATCCGCGTCA	AAGCTGGGTCGAATTCTCACATGCGTGACCTCGACGAAGCC	to clone into the pCR8 and pMAL vector
V14	AIM1	GACGAGCTGTACAAGAGATCTATGGCGGGGGCGATCCGC	TATCCAGTCACTATGGTCGACTCACATGCGTGACCTCGACG	to clone into the mCherry-pSAT6 vector
C1	OSD4	GGCAGCCTACGCCGAGCCGCGCGA	AAACTCGCGCGGCTCGGCGTAGGC	to generate osd4 mutant
C2	OSD4	GGCACCTCCGCGTGTACCTCCCCG	AAACCGGGGAGGTACACGCGGAGG
C3	NSD1-a	ATTGGCGTAAGAGTTAGAG GCTC	AAACGAGCCTCTAACTCTTACGC	to generate nsd1 mutant
C4	NSD1-b	ATTGGTACAACTTCAGAGCCAAA	AAACTTTGGCTCTGAAGTTGTAC
C5	NSD1-c	ATTGTCGGCCACTAGAAGTTCGA	AAACTCGAACTTCTAGTGGCCGA
C6	NSD1-d	ATTGTCGGCAACTAGAAGTTCGA	AAACTCGAACTTCTAGTTGCCGA
C7	NSD3-a	ATTGACGGAGGATCCAACTACAA	AAACTTGTAGTTGGATCCTCCGT	to generate nsd3 mutant
C8	NSD3-b	ATTGCGACATTCTGAAAGGAACCA	AAACTGGTTCCTTTCAGAATGTCG
C9	NSD3-c	ATTGACGGAAGAGCCAACAACAA	AAACTTGTTGTTGGCTCTTCCGT
C10	NSD3-d	ATTGAGGAAACTCAACTTACCACC	AAACGGTGGTAAGTTGAGTTTCCT
S1	OSD1	GCTCTTGTTGGCTTTGCT	TTGGTGACATTTTGGTGATT	sequencing of osd1
S2	OSD2	TGGTGCCCTTGGTGTCC	GGGCTGAGGTTCCACATC	sequencing of osd2
S3	OSD3	TGCAGCCAATCCACG	TTGCCCTATTACATTCAGC	sequencing of osd3
S4	OSD4	ACACGGCGGAAGCAA	ACAATCACAACCTGGAAGG	sequencing of osd4
S5	ZSD3-1	CAACGCCATCAAGCTGTCTG	TACTTCTTGCCGAGCACCAT	sequencing of zsd3-1
S6	ZSD3-2	GTTCATCCCTGCGCTCCTAT	ATGGAGTCGCCGATGTTGA	sequencing of zsd3-2
S7	NSD1-a	GGAGTGAGTACGGTGTGCGGTTACCTAAAAATGGAG	GAGTTGGATGCTGGATGGTAAGGACCTGAGCGAAGA	resequencing of nsd1-a
S8	NSD1-b	GGAGTGAGTACGGTGTGCGACCTCGACTCCCCCACT	GAGTTGGATGCTGGATGGCGTACCCATTTCCCATCC	resequencing of nsd1-b
S9	NSD1-c	GGAGTGAGTACGGTGTGCAATGGCGGGAGCTGTGTT	GAGTTGGATGCTGGATGGCGGATTCCGGTAGGGGAG	resequencing of nsd1-c
S10	NSD1-d	CTCAACCAAATAACACATGC	CTTGGGCTCTGAAGTCGTAC	sequencing of nsd1-d
S11	NSD3-a	GGAGTGAGTACGGTGTGCGTTTCTTTTGTTCCTTTC	GAGTTGGATGCTGGATGGGCCTACAAAGTTAATATCCATG	resequencing of nsd3-a
S12	NSD3-b	GGAGTGAGTACGGTGTGCGACATCCCAAATTTTCCA	GAGTTGGATGCTGGATGGCCTCAGGCTCGTCCCACA	resequencing of nsd3-b
S13	NSD3-c	GGAGTGAGTACGGTGTGCCAATCTTCCTCATCGCTCAATC	GAGTTGGATGCTGGATGGCATTCTACGTGCCTGGCG	resequencing of nsd3-c
S14	NSD3-d	GGAGTGAGTACGGTGTGCTACACTGGCTCTTTTTTTCCTT	GAGTTGGATGCTGGATGGCCACCACAACGGGGTAAG	resequencing of nsd3-d
S15	OsKAT1	GGAAGGAAGAAGACGACCAG	GGTAGTCAAACATCCGCCAT	sequencing of oskat1 kat2
S16	OsKAT2	TGGTTTACCGTTAGATTCAG	TACCAGGGAATCCAGCATAA	sequencing of oskat1 kat2
