# Supplementary material for: Complete biosynthesis of salicylic acid from phenylalanine in plants
Source: Nature. 2025 Jul 23;645(8079):218–27. doi: 10.1038/s41586-025-09175-9 (PMC12408352; doi:10.1038/s41586-025-09175-9)
Supplement: Supplementary file 6 — HPLC parameters for testing the chromatography and DAD spectrum of enzyme product. [file 41586_2025_9175_MOESM6_ESM.xlsx]

## Sheet: Sheet1
Supplementary Table 4. HPLC parameters for testing the chromatography and DAD spectrum of enzyme product.
Parameter name	Parameter setting
Sample	OSD1	AIM1	AIM1 + OsKAT1/KAT2	OSD2	OSD3	OSD4
Colunm	Acquity UPLC BEH C18 column (2.1*100 mm, particle size of 1.7 µm)			Acquity UPLC CSH C18 column (2.1*150 mm, particle size of 1.7 µm)	Acquity UPLC BEH C18 column (2.1*100 mm, particle size of 1.7 µm)	Acquity UPLC CSH C18 column (2.1*150 mm, particle size of 1.7 µm)
Column temperature (℃)	40
Solvent A	20 mM ammonium acetate bufer (pH 6.8)
Solvent B	100% methanol
Flow rate (mL/min)	0.3
Flow program	0 min, 20% B			0 min, 30% B	0 min, 70% B	0 min, 30% B
	1 min, 20% B			1 min, 30% B	1 min, 70% B	1 min, 30% B
	7 min, 45% B			5 min, 30% B	7 min, 70% B	5 min, 30% B
	7.3 min, 100% B			5.3 min, 80% B	9 min, 100% B	5.3 min, 80% B
	9 min, 100% B			10 min, 80% B	9.3 min, 70% B	10 min, 80% B
	9.3 min, 20% B			10.3 min, 100% B	10.3 min, 70% B	10.3 min, 100% B
				11 min, 100% B		11 min, 100% B
				11.3 min, 30% B		11.3 min, 30% B
Total time (min)	12			14	12	14
Wavelength range (nm)	190-460
Step (nm)	1
