# Supplementary material for: Complete biosynthesis of salicylic acid from phenylalanine in plants
Source: Nature. 2025 Jul 23;645(8079):218–27. doi: 10.1038/s41586-025-09175-9 (PMC12408352; doi:10.1038/s41586-025-09175-9)
Supplement: Supplementary file 7 — HPLC and MS parameters for testing the mass spectra of enzyme product. [file 41586_2025_9175_MOESM7_ESM.xlsx]

## Sheet: MS
Supplementary Table 5. HPLC and MS parameters for testing the mass spectra of enzyme product.
Parameter name	Parameter setting
Sample	OSD1	AIM1	AIM1 + OsKAT1/KAT2	OSD3	OSD4
Colunm	Acquity UPLC CSH C18 column (2.1*150 mm, particle size of 1.7 µm)
column temperature (℃)	40
solvent A	20 mM ammonium acetate bufer (pH 6.8)
solvent B	100% methanol
Flow rate (mL/min)	0.3
Flow program	0 min, 20% B				0 min, 3% B
	1 min, 20% B				7 min, 3% B
	7 min, 100% B				7.2 min, 100% B
	9 min, 100% B				9 min, 100% B
	9.3 min, 20% B				9.3 min, 3% B
total time (min)	12
Wavelength (nm)	306	306	306	240	230
Scan Type	Negative TOF MS
range of TOF Masses (Da)	100-950	100-950	100-950	60-250	60-300
Curtain Gas	40	40	40	40	40
Temperature	550	550	550	550	550
lon Source Gas 1	60	60	60	60	60
lon Source Gas 2	60	60	60	60	60
IonSpray Voltage Floating	4500	4500	4500	4500	4500
Declustering Potential	-260	-260	-260	-100	-53
Collision Energy	-10	-10	-10	-10	-10
