# Supplementary material for: Complete biosynthesis of salicylic acid from phenylalanine in plants
Source: Nature. 2025 Jul 23;645(8079):218–27. doi: 10.1038/s41586-025-09175-9 (PMC12408352; doi:10.1038/s41586-025-09175-9)
Supplement: Supplementary file 9 — MRM acquisition settings for the selected metabolites. [file 41586_2025_9175_MOESM9_ESM.xlsx]

## Sheet: Sheet1
	Supplementary Table 7. MRM acquisition settings for the selected metabolites.
	Analyte	MRM transition (m/z)	Polarity	Declustering Potential (V)	Collision Energy (V)	The mobile phase and flow program
	SA	137.0->93.1a	negative	-53	-23	solvent A: water with 0.1% (v/v) formic acid;
	2H4-SA	140.7->96.9a	negative	-53	-23
	13C6-SA	143.0->99.0a	negative	-53	-23
	SAG	299.0->137.0a	negative	-53	-23
		299.0->93.0b	negative	-53	-23	solvent B: methanol with 0.1% (v/v) formic acid.
	13C6-SAG	305.0->143.0a	negative	-53	-23
		305.0->99.0b	negative	-53	-23
	Benzoic acid	121.0->77.1a	negative	-50	-16.8
	trans-Cinnamic acid	147.1->103.0a	negative	-50	-15.17	Flow program: 0 min, 20% B 1 min, 20% B 7 min, 100% B 9 min, 100% B 9.3 min, 20% B
	Ferulic acid	193.0->134.0a	negative	-83.15	-19.37
		193.0->177.9b	negative	-109	-18.09
	Coumaric acid	163.0->119.0a	negative	-80	-18.83
		163.0->94.7b	negative	-84	-16.15
	Sinapic acid	223.1->208.0a	negative	-103	-18.84
		223.1->163.9b	negative	-89.95	-18.12
	Benzyl salicylate	227.1->92.8a	negative	-100	-27
		227.1->121.0b	negative	-94	-27.12
	a Quantification ions. b Qualification ions.
