# Supplementary material for: Complete biosynthesis of salicylic acid from phenylalanine in plants
Source: Nature. 2025 Jul 23;645(8079):218–27. doi: 10.1038/s41586-025-09175-9 (PMC12408352; doi:10.1038/s41586-025-09175-9)
Supplement: Supplementary file 10 — The parameters for GC–MS. [file 41586_2025_9175_MOESM10_ESM.xlsx]

## Sheet: GC-MS
Supplementary Table 8. The parameters for GC-MS.
Parameter name	Parameter setting
Instrument system	7890B GC- 5977B MS	Trace1610 series GC-Exactive GC-Orbitrap MS
Colunm	Agilent 19091S-433 capillary column (HP-5MS, 30 m*250 μm*0.25 μm)	TG-5SILMS columna (30 m *250 μm*0.25 μm)
Injection volume (μL)	0.5	1
Temperature program	60 °C for 2 mins; increased to 250 °C at a rate of 20 °C/min and held for 5 mins; increased to 310 °C at a rate of 15 °C/min, held for 2.5 min.	60°C for 2 mins; increased to 250 °C at a rate of 15 °C/min and held for 5 mins; increased to 310 °C at a rate of 20 °C/min, held for 2 min.
Duration time (min)	28	28
Ionization mode	EI	EI
Electron ionization energy (eV)	70	70
Scan mode	Single Ion Monitor	Full scan
Scan range	212.1	50-550
Split mode	splitless	splitless
MS transfer line temperature	300	250
Ion source temperature	230	250
polarity	positive	positive
