# Supplementary material for: Complete biosynthesis of salicylic acid from phenylalanine in plants
Source: Nature. 2025 Jul 23;645(8079):218–27. doi: 10.1038/s41586-025-09175-9 (PMC12408352; doi:10.1038/s41586-025-09175-9)
Supplement: Supplementary file 11 — The websites for downloading the 25 related plant genomes. [file 41586_2025_9175_MOESM11_ESM.xlsx]

## Sheet: Data source
Supplementary Table 9. The websites for downloading the 25 related plant genomes.
Taxonomy	Species	URL	Database	Version
Rhodophyta	Galdieria sulphuraria	ftp://ftp.ensemblgenomes.org/pub/plants/release-60/fasta/	EnsemblPlants	v1
Rhodophyta	Chondrus crispus	ftp://ftp.ensemblgenomes.org/pub/plants/release-60/fasta/	EnsemblPlants	v2
Chlorophyta	Ostreococcus lucimarinus	https://phytozome-next.jgi.doe.gov/	Phytozome 13	v2.0
Chlorophyta	Coccomyxa subellipsoidea	https://phytozome-next.jgi.doe.gov/	Phytozome 13	v2.0
Chlorophyta	Chlamydomonas reinhardtii	https://phytozome-next.jgi.doe.gov/	Phytozome 13	v5.5
Streptophyte algae	Klebsormidium nitens	http://www.plantmorphogenesis.bio.titech.ac.jp/~algae_genome_project/klebsormidium/	Phytozome 13	V1.1
Charophyta	Chara braunii	https://bioinformatics.psb.ugent.be/orcae/	ORCAE	20170414
Bryophyta	Marchantia polymorpha	https://phytozome-next.jgi.doe.gov/	Phytozome 13	v3.1
Bryophyta	Physcomitrella patens	https://doi.org/10.6084/m9.figshare.22975925.v2	FigShare	V4
Bryophyta	Sphagnum fallax	https://phytozome-next.jgi.doe.gov/	Phytozome 13	v1.1
Lycophyta	Selaginella moellendorffii	https://phytozome-next.jgi.doe.gov/	Phytozome 13	v1.0
Monilophyta	Salvinia cucullata	https://fernbase.org/	FernBase	v1.2
Gymnospermae	Ginkgo biloba	https://ginkgo.zju.edu.cn/genome/ftp/	GinkgoDB	Version-2021
Gymnospermae	Pinus lambertiana	https://treegenesdb.org/FTP/Genomes/Pila/v1.5/annotation/	TreeGenes	V1.5
Gymnospermae	Pseudotsuga menziesii	https://treegenesdb.org/FTP/Genomes/Psme/v1.0/annotation/	TreeGenes	V1.0
Gymnospermae	Pinus tabuliformis	https://figshare.com/articles/dataset/P_tabuliformis_V1_0_Protein/19060865	FigShare	V1.0
Basal angiosperms	Amborella trichopoda	https://phytozome-next.jgi.doe.gov/	Phytozome 13	v2.1
Basal angiosperms	Nymphaea colorata	https://phytozome-next.jgi.doe.gov/	Phytozome 13	v1.2
Monocots	Zea mays	https://phytozome-next.jgi.doe.gov/	Phytozome 13	V5.0
Monocots	Oryza sativa	https://phytozome-next.jgi.doe.gov/	Phytozome 13	v7.0
Monocots	Sorghum bicolor	https://phytozome-next.jgi.doe.gov/	Phytozome 13	v3.1
Eudicots	Nicotiana benthamiana	http://lifenglab.hzau.edu.cn/Nicomics/	Nicomics	v1.0
Eudicots	Arabidopsis thaliana	https://phytozome-next.jgi.doe.gov/	Phytozome 13	TAIR10
Eudicots	Glycine max	https://phytozome-next.jgi.doe.gov/	Phytozome 13	Wm82.a2.v1
Eudicots	Populus trichocarpa	https://phytozome-next.jgi.doe.gov/	Phytozome 13	v4.1
