# Supplementary material for: Complete biosynthesis of salicylic acid from phenylalanine in plants
Source: Nature. 2025 Jul 23;645(8079):218–27. doi: 10.1038/s41586-025-09175-9 (PMC12408352; doi:10.1038/s41586-025-09175-9)
Supplement: Supplementary file 12 — The retained protein sequences used for multiple sequence alignment and construction of maximum likelihood gene trees. [file 41586_2025_9175_MOESM12_ESM.xlsx]

## Sheet: Protein domains
Supplementary Table 10. The retained protein sequences used for multiple sequence alignment and construction of maximum likelihood gene trees.
Protein name	Protein identifier	Protein length	Pfam	Functional annotation of domain	Starting position	Ending position	E-value
OSD1	A.thaliana_AT1G65880.1	580	PF13193	AMP-binding enzyme C-terminal domain	457	543	3.3e-19
OSD1	A.thaliana_AT1G65880.1	580	PF00501	AMP-binding enzyme	21	407	1.8e-79
OSD1	A.thaliana_AT1G65890.1	578	PF13193	AMP-binding enzyme C-terminal domain	457	542	2.8e-20
OSD1	A.thaliana_AT1G65890.1	578	PF00501	AMP-binding enzyme	21	407	1.6e-81
OSD1	A.thaliana_AT1G66120.1	572	PF13193	AMP-binding enzyme C-terminal domain	457	535	2.2e-19
OSD1	A.thaliana_AT1G66120.1	572	PF00501	AMP-binding enzyme	21	407	6.5e-75
OSD1	A.thaliana_AT1G68270.1	535	PF13193	AMP-binding enzyme C-terminal domain	427	512	4.7e-21
OSD1	A.thaliana_AT1G68270.1	535	PF00501	AMP-binding enzyme	270	377	1e-12
OSD1	A.thaliana_AT1G68270.1	535	PF00501	AMP-binding enzyme	21	261	6.4e-36
OSD1	A.trichopoda_AmTrH1.09G028300.1.p	584	PF00501	AMP-binding enzyme	21	405	1.3e-76
OSD1	A.trichopoda_AmTrH1.09G028300.1.p	584	PF13193	AMP-binding enzyme C-terminal domain	455	531	8.5e-21
OSD1	C.reinhardtii_Cre03.g211745.t1.1	599	PF00501	AMP-binding enzyme	19	441	9.4e-59
OSD1	C.reinhardtii_Cre03.g211745.t1.1	599	PF13193	AMP-binding enzyme C-terminal domain	489	567	7.5e-16
OSD1	C.subellipsoidea_57700	463	PF13193	AMP-binding enzyme C-terminal domain	368	443	4.7e-16
OSD1	C.subellipsoidea_57700	463	PF00501	AMP-binding enzyme	15	320	3e-48
OSD1	G.biloba_evm.model.chr1.1910	584	PF13193	AMP-binding enzyme C-terminal domain	461	533	4.3e-19
OSD1	G.biloba_evm.model.chr1.1910	584	PF00501	AMP-binding enzyme	20	411	2.2e-72
OSD1	G.biloba_evm.model.chr1.1924	581	PF00501	AMP-binding enzyme	21	411	3.7e-76
OSD1	G.biloba_evm.model.chr1.1924	581	PF13193	AMP-binding enzyme C-terminal domain	461	536	2.5e-20
OSD1	G.biloba_evm.model.chr1.1954	585	PF13193	AMP-binding enzyme C-terminal domain	461	532	2.9e-17
OSD1	G.biloba_evm.model.chr1.1954	585	PF00501	AMP-binding enzyme	22	411	1.6e-70
OSD1	G.biloba_evm.model.chr1.1955	542	PF13193	AMP-binding enzyme C-terminal domain	439	510	2.6e-17
OSD1	G.biloba_evm.model.chr1.1955	542	PF00501	AMP-binding enzyme	23	389	8.8e-56
OSD1	G.biloba_evm.model.chr1.2004	587	PF00501	AMP-binding enzyme	20	408	1.4e-72
OSD1	G.biloba_evm.model.chr1.2004	587	PF13193	AMP-binding enzyme C-terminal domain	458	532	3.9e-18
OSD1	G.biloba_evm.model.chr2.876	583	PF13193	AMP-binding enzyme C-terminal domain	455	529	7.9e-18
OSD1	G.biloba_evm.model.chr2.876	583	PF00501	AMP-binding enzyme	20	405	1.5e-74
OSD1	G.max_Glyma.02G240100.1.p	512	PF13193	AMP-binding enzyme C-terminal domain	409	478	3.2e-13
OSD1	G.max_Glyma.02G240100.1.p	512	PF00501	AMP-binding enzyme	65	151	1.4e-09
OSD1	G.max_Glyma.02G240100.1.p	512	PF00501	AMP-binding enzyme	188	358	6.7e-16
OSD1	G.max_Glyma.13G152900.1.p	620	PF00501	AMP-binding enzyme	22	426	1.5e-74
OSD1	G.max_Glyma.13G152900.1.p	620	PF13193	AMP-binding enzyme C-terminal domain	482	567	2.1e-20
OSD1	G.max_Glyma.14G209600.1.p	552	PF00501	AMP-binding enzyme	22	404	3.5e-75
OSD1	G.max_Glyma.14G209600.1.p	552	PF13193	AMP-binding enzyme C-terminal domain	454	535	6.1e-22
OSD1	G.max_Glyma.18G044900.1.p	615	PF00501	AMP-binding enzyme	22	429	1.3e-73
OSD1	G.max_Glyma.18G044900.1.p	615	PF13193	AMP-binding enzyme C-terminal domain	481	565	1.6e-20
OSD1	K.nitens_kfl00061_0140_v1.1	569	PF13193	AMP-binding enzyme C-terminal domain	474	548	4.5e-18
OSD1	K.nitens_kfl00061_0140_v1.1	569	PF00501	AMP-binding enzyme	32	423	9.8e-73
OSD1	M.polymorpha_Mapoly0014s0135.1.p	551	PF00501	AMP-binding enzyme	24	401	1.5e-71
OSD1	M.polymorpha_Mapoly0014s0135.1.p	551	PF13193	AMP-binding enzyme C-terminal domain	451	528	7.6e-19
OSD1	M.polymorpha_Mapoly0103s0055.1.p	560	PF00501	AMP-binding enzyme	23	413	2.3e-67
OSD1	M.polymorpha_Mapoly0103s0055.1.p	560	PF13193	AMP-binding enzyme C-terminal domain	463	538	3e-19
OSD1	N.benthamiana_Nbe17g14590.1	433	PF00501	AMP-binding enzyme	1	333	2e-57
OSD1	N.benthamiana_Nbe17g14590.1	433	PF13193	AMP-binding enzyme C-terminal domain	383	432	3e-06
OSD1	N.benthamiana_Nbe17g16010.1	584	PF00501	AMP-binding enzyme	22	409	2.5e-74
OSD1	N.benthamiana_Nbe17g16010.1	584	PF13193	AMP-binding enzyme C-terminal domain	459	534	1.8e-18
OSD1	N.benthamiana_Nbe17g16020.1	564	PF00501	AMP-binding enzyme	22	409	1.5e-75
OSD1	N.benthamiana_Nbe17g16020.1	564	PF13193	AMP-binding enzyme C-terminal domain	459	534	1e-18
OSD1	N.benthamiana_Nbe18g19960.1	295	PF13193	AMP-binding enzyme C-terminal domain	234	268	6.4e-06
OSD1	N.benthamiana_Nbe18g19960.1	295	PF00501	AMP-binding enzyme	4	184	4.4e-28
OSD1	N.benthamiana_Nbe18g19980.1	578	PF13193	AMP-binding enzyme C-terminal domain	453	528	1.8e-21
OSD1	N.benthamiana_Nbe18g19980.1	578	PF00501	AMP-binding enzyme	22	403	4e-75
OSD1	N.colorata_Nycol.B01637.1.p	582	PF13193	AMP-binding enzyme C-terminal domain	450	528	5.7e-20
OSD1	N.colorata_Nycol.B01637.1.p	582	PF00501	AMP-binding enzyme	20	400	1.4e-76
OSD1	N.colorata_Nycol.I00541.1.p	583	PF13193	AMP-binding enzyme C-terminal domain	456	534	1.5e-18
OSD1	N.colorata_Nycol.I00541.1.p	583	PF00501	AMP-binding enzyme	20	406	7.3e-77
OSD1	O.sativa_LOC_Os03g03790.1	578	PF00501	AMP-binding enzyme	22	402	5.7e-82
OSD1	O.sativa_LOC_Os03g03790.1	578	PF13193	AMP-binding enzyme C-terminal domain	452	528	8.1e-19
OSD1	O.sativa_LOC_Os09g38350.1	577	PF13193	AMP-binding enzyme C-terminal domain	459	538	7e-22
OSD1	O.sativa_LOC_Os09g38350.1	577	PF00501	AMP-binding enzyme	21	409	6.9e-76
OSD1	P.lambertiana_PILA_01583	434	PF00501	AMP-binding enzyme	43	148	3.5e-09
OSD1	P.lambertiana_PILA_01583	434	PF00501	AMP-binding enzyme	179	336	6e-16
OSD1	P.lambertiana_PILA_26005	522	PF13193	AMP-binding enzyme C-terminal domain	395	468	9e-19
OSD1	P.lambertiana_PILA_26005	522	PF00501	AMP-binding enzyme	21	282	3.8e-43
OSD1	P.lambertiana_PILA_28625	430	PF00501	AMP-binding enzyme	1	327	4.3e-49
OSD1	P.menziesii_PSME_00090	206	PF13193	AMP-binding enzyme C-terminal domain	76	152	6.6e-21
OSD1	P.menziesii_PSME_03263	600	PF13193	AMP-binding enzyme C-terminal domain	467	543	3.9e-20
OSD1	P.menziesii_PSME_03263	600	PF00501	AMP-binding enzyme	21	417	8.3e-71
OSD1	P.menziesii_PSME_08924	594	PF00501	AMP-binding enzyme	20	417	3.1e-71
OSD1	P.menziesii_PSME_08924	594	PF13193	AMP-binding enzyme C-terminal domain	467	543	1.3e-20
OSD1	P.menziesii_PSME_11542	414	PF00501	AMP-binding enzyme	2	284	1.8e-48
OSD1	P.menziesii_PSME_31338	662	PF13193	AMP-binding enzyme C-terminal domain	532	609	1.9e-19
OSD1	P.menziesii_PSME_31338	662	PF00501	AMP-binding enzyme	87	482	1.5e-71
OSD1	P.tabuliformis_Pt1G20430.1	598	PF13193	AMP-binding enzyme C-terminal domain	465	542	1.4e-19
OSD1	P.tabuliformis_Pt1G20430.1	598	PF00501	AMP-binding enzyme	21	415	6.8e-73
OSD1	P.tabuliformis_Pt1G20440.1	598	PF00501	AMP-binding enzyme	21	415	7.7e-74
OSD1	P.tabuliformis_Pt1G20440.1	598	PF13193	AMP-binding enzyme C-terminal domain	465	542	3.3e-19
OSD1	P.tabuliformis_Pt1G20450.1	598	PF00501	AMP-binding enzyme	21	415	7.7e-74
OSD1	P.tabuliformis_Pt1G20450.1	598	PF13193	AMP-binding enzyme C-terminal domain	465	542	3.3e-19
OSD1	P.tabuliformis_PtXG34420.1	375	PF00501	AMP-binding enzyme	7	192	7.3e-31
OSD1	P.tabuliformis_PtXG34420.1	375	PF13193	AMP-binding enzyme C-terminal domain	242	319	7.9e-20
OSD1	P.tabuliformis_PtXG34430.1	598	PF13193	AMP-binding enzyme C-terminal domain	465	542	1.4e-19
OSD1	P.tabuliformis_PtXG34430.1	598	PF00501	AMP-binding enzyme	21	415	3.4e-75
OSD1	P.tabuliformis_PtXG34440.1	598	PF13193	AMP-binding enzyme C-terminal domain	465	542	1.4e-19
OSD1	P.tabuliformis_PtXG34440.1	598	PF00501	AMP-binding enzyme	21	415	3.4e-75
OSD1	P.tabuliformis_PtXG34710.2	598	PF13193	AMP-binding enzyme C-terminal domain	465	542	1.4e-19
OSD1	P.tabuliformis_PtXG34710.2	598	PF00501	AMP-binding enzyme	21	415	3.9e-74
OSD1	P.tabuliformis_PtXG34720.1	598	PF13193	AMP-binding enzyme C-terminal domain	465	542	1.4e-19
OSD1	P.tabuliformis_PtXG34720.1	598	PF00501	AMP-binding enzyme	21	415	3.9e-74
OSD1	P.tabuliformis_PtXG34730.1	598	PF13193	AMP-binding enzyme C-terminal domain	465	542	1.6e-19
OSD1	P.tabuliformis_PtXG34730.1	598	PF00501	AMP-binding enzyme	21	415	9.7e-73
OSD1	P.tabuliformis_PtXG34990.1	595	PF00501	AMP-binding enzyme	21	415	1e-71
OSD1	P.tabuliformis_PtXG34990.1	595	PF13193	AMP-binding enzyme C-terminal domain	465	543	4.6e-21
OSD1	P.tabuliformis_PtXG35020.1	599	PF13193	AMP-binding enzyme C-terminal domain	465	541	4.5e-20
OSD1	P.tabuliformis_PtXG35020.1	599	PF00501	AMP-binding enzyme	21	415	1.4e-69
OSD1	P.trichocarpa_Potri.004G082000.1.p	584	PF00501	AMP-binding enzyme	21	400	5.6e-78
OSD1	P.trichocarpa_Potri.004G082000.1.p	584	PF13193	AMP-binding enzyme C-terminal domain	450	530	3.3e-19
OSD1	P.trichocarpa_Potri.006G036200.1.p	584	PF13193	AMP-binding enzyme C-terminal domain	456	536	1.3e-18
OSD1	P.trichocarpa_Potri.006G036200.1.p	584	PF00501	AMP-binding enzyme	21	406	4.2e-71
OSD1	P.trichocarpa_Potri.006G036300.1.p	584	PF13193	AMP-binding enzyme C-terminal domain	456	536	4.6e-20
OSD1	P.trichocarpa_Potri.006G036300.1.p	584	PF00501	AMP-binding enzyme	21	406	1.8e-72
OSD1	P.trichocarpa_Potri.016G034800.1.p	584	PF00501	AMP-binding enzyme	21	406	1.1e-72
OSD1	P.trichocarpa_Potri.016G034800.1.p	584	PF13193	AMP-binding enzyme C-terminal domain	456	536	3e-20
OSD1	P.trichocarpa_Potri.017G138350.1.p	586	PF00501	AMP-binding enzyme	21	400	1.6e-77
OSD1	P.trichocarpa_Potri.017G138350.1.p	586	PF13193	AMP-binding enzyme C-terminal domain	450	530	7.7e-18
OSD1	P.trichocarpa_Potri.017G138451.1.p	547	PF00501	AMP-binding enzyme	21	400	1.2e-78
OSD1	P.trichocarpa_Potri.017G138451.1.p	547	PF13193	AMP-binding enzyme C-terminal domain	450	530	8.7e-18
OSD1	S.bicolor_Sobic.001G518800.1.p	576	PF13193	AMP-binding enzyme C-terminal domain	456	525	2.1e-12
OSD1	S.bicolor_Sobic.001G518800.1.p	576	PF00501	AMP-binding enzyme	22	406	2e-82
OSD1	Z.mays_Zm00001eb002380_P001	578	PF13193	AMP-binding enzyme C-terminal domain	454	530	9.9e-18
OSD1	Z.mays_Zm00001eb002380_P001	578	PF00501	AMP-binding enzyme	22	404	2.2e-80
AIM1	A.thaliana_AT4G29010.1	721	PF00378	Enoyl-CoA hydratase/isomerase	13	212	1e-39
AIM1	A.thaliana_AT4G29010.1	721	PF02737	3-hydroxyacyl-CoA dehydrogenase, NAD binding domain	311	489	4.1e-57
AIM1	A.thaliana_AT4G29010.1	721	PF00725	3-hydroxyacyl-CoA dehydrogenase, C-terminal domain	492	585	1.8e-16
AIM1	A.trichopoda_AmTrH1.05G006900.1.p	721	PF02737	3-hydroxyacyl-CoA dehydrogenase, NAD binding domain	307	485	7.8e-54
AIM1	A.trichopoda_AmTrH1.05G006900.1.p	721	PF00725	3-hydroxyacyl-CoA dehydrogenase, C-terminal domain	488	581	1.1e-13
AIM1	A.trichopoda_AmTrH1.05G006900.1.p	721	PF00378	Enoyl-CoA hydratase/isomerase	10	200	2.2e-38
AIM1	A.trichopoda_AmTrH1.05G007000.1.p	721	PF00725	3-hydroxyacyl-CoA dehydrogenase, C-terminal domain	488	581	1.1e-16
AIM1	A.trichopoda_AmTrH1.05G007000.1.p	721	PF02737	3-hydroxyacyl-CoA dehydrogenase, NAD binding domain	307	485	1.1e-52
AIM1	A.trichopoda_AmTrH1.05G007000.1.p	721	PF00378	Enoyl-CoA hydratase/isomerase	10	202	5.2e-38
AIM1	C.braunii_g19869	1561	PF00725	3-hydroxyacyl-CoA dehydrogenase, C-terminal domain	1315	1408	3.6e-19
AIM1	C.braunii_g19869	1561	PF02737	3-hydroxyacyl-CoA dehydrogenase, NAD binding domain	1135	1312	8e-54
AIM1	C.braunii_g19869	1561	PF00378	Enoyl-CoA hydratase/isomerase	836	1028	4.4e-41
AIM1	C.crispus_CDF38616	1152	PF02737	3-hydroxyacyl-CoA dehydrogenase, NAD binding domain	350	521	6e-43
AIM1	C.crispus_CDF38616	1152	PF00725	3-hydroxyacyl-CoA dehydrogenase, C-terminal domain	524	619	5.1e-17
AIM1	C.crispus_CDF38616	1152	PF00108	Thiolase, N-terminal domain	772	1014	2e-58
AIM1	C.crispus_CDF38616	1152	PF00378	Enoyl-CoA hydratase/isomerase	127	294	5e-34
AIM1	C.crispus_CDF38616	1152	PF02803	Thiolase, C-terminal domain	1022	1141	4.4e-44
AIM1	C.reinhardtii_Cre16.g695050.t1.2	734	PF00378	Enoyl-CoA hydratase/isomerase	14	203	4.8e-37
AIM1	C.reinhardtii_Cre16.g695050.t1.2	734	PF02737	3-hydroxyacyl-CoA dehydrogenase, NAD binding domain	313	494	3e-51
AIM1	C.reinhardtii_Cre16.g695050.t1.2	734	PF00725	3-hydroxyacyl-CoA dehydrogenase, C-terminal domain	497	590	2.5e-19
AIM1	C.subellipsoidea_54823	732	PF00725	3-hydroxyacyl-CoA dehydrogenase, C-terminal domain	497	591	3.1e-22
AIM1	C.subellipsoidea_54823	732	PF00378	Enoyl-CoA hydratase/isomerase	13	199	1.3e-37
AIM1	C.subellipsoidea_54823	732	PF02737	3-hydroxyacyl-CoA dehydrogenase, NAD binding domain	316	494	1.9e-58
AIM1	G.biloba_evm.model.chr2.1837	722	PF00725	3-hydroxyacyl-CoA dehydrogenase, C-terminal domain	490	583	1.3e-16
AIM1	G.biloba_evm.model.chr2.1837	722	PF00378	Enoyl-CoA hydratase/isomerase	13	211	3.1e-39
AIM1	G.biloba_evm.model.chr2.1837	722	PF02737	3-hydroxyacyl-CoA dehydrogenase, NAD binding domain	310	487	9.3e-55
AIM1	G.biloba_evm.model.chr2.1841	723	PF02737	3-hydroxyacyl-CoA dehydrogenase, NAD binding domain	311	488	4.2e-57
AIM1	G.biloba_evm.model.chr2.1841	723	PF00378	Enoyl-CoA hydratase/isomerase	13	209	1.3e-37
AIM1	G.biloba_evm.model.chr2.1841	723	PF00725	3-hydroxyacyl-CoA dehydrogenase, C-terminal domain	491	584	6.1e-18
AIM1	G.max_Glyma.07G085200.1.p	724	PF02737	3-hydroxyacyl-CoA dehydrogenase, NAD binding domain	310	488	2.7e-53
AIM1	G.max_Glyma.07G085200.1.p	724	PF00725	3-hydroxyacyl-CoA dehydrogenase, C-terminal domain	491	584	6.3e-15
AIM1	G.max_Glyma.07G085200.1.p	724	PF00378	Enoyl-CoA hydratase/isomerase	13	213	1.7e-40
AIM1	G.max_Glyma.09G191700.1.p	724	PF00378	Enoyl-CoA hydratase/isomerase	13	214	3.5e-40
AIM1	G.max_Glyma.09G191700.1.p	724	PF00725	3-hydroxyacyl-CoA dehydrogenase, C-terminal domain	491	584	6.5e-16
AIM1	G.max_Glyma.09G191700.1.p	724	PF02737	3-hydroxyacyl-CoA dehydrogenase, NAD binding domain	310	488	9.6e-54
AIM1	G.sulphuraria_EME27172	1153	PF02737	3-hydroxyacyl-CoA dehydrogenase, NAD binding domain	316	497	1.8e-50
AIM1	G.sulphuraria_EME27172	1153	PF00725	3-hydroxyacyl-CoA dehydrogenase, C-terminal domain	500	594	2.3e-14
AIM1	G.sulphuraria_EME27172	1153	PF00108	Thiolase, N-terminal domain	751	1015	3.6e-70
AIM1	G.sulphuraria_EME27172	1153	PF00378	Enoyl-CoA hydratase/isomerase	13	249	9.5e-38
AIM1	G.sulphuraria_EME27172	1153	PF02803	Thiolase, C-terminal domain	1025	1142	5.5e-41
AIM1	K.nitens_kfl00759_0070_v1.1	721	PF00725	3-hydroxyacyl-CoA dehydrogenase, C-terminal domain	490	583	1.4e-18
AIM1	K.nitens_kfl00759_0070_v1.1	721	PF02737	3-hydroxyacyl-CoA dehydrogenase, NAD binding domain	309	487	7.3e-56
AIM1	K.nitens_kfl00759_0070_v1.1	721	PF00378	Enoyl-CoA hydratase/isomerase	13	211	4.1e-41
AIM1	M.polymorpha_Mapoly0073s0018.1.p	721	PF00725	3-hydroxyacyl-CoA dehydrogenase, C-terminal domain	490	583	4.9e-18
AIM1	M.polymorpha_Mapoly0073s0018.1.p	721	PF00378	Enoyl-CoA hydratase/isomerase	12	210	1.2e-37
AIM1	M.polymorpha_Mapoly0073s0018.1.p	721	PF02737	3-hydroxyacyl-CoA dehydrogenase, NAD binding domain	309	487	8.5e-55
AIM1	N.benthamiana_Nbe09g26380.1	688	PF00378	Enoyl-CoA hydratase/isomerase	45	199	3.6e-26
AIM1	N.benthamiana_Nbe09g26380.1	688	PF02737	3-hydroxyacyl-CoA dehydrogenase, NAD binding domain	297	475	8.4e-51
AIM1	N.benthamiana_Nbe09g26430.1	754	PF02737	3-hydroxyacyl-CoA dehydrogenase, NAD binding domain	350	529	7.5e-54
AIM1	N.benthamiana_Nbe09g26430.1	754	PF00725	3-hydroxyacyl-CoA dehydrogenase, C-terminal domain	531	624	1e-13
AIM1	N.benthamiana_Nbe09g26430.1	754	PF00378	Enoyl-CoA hydratase/isomerase	57	258	1.1e-40
AIM1	N.benthamiana_Nbe11g19000.1	724	PF00378	Enoyl-CoA hydratase/isomerase	13	232	3.9e-37
AIM1	N.benthamiana_Nbe11g19000.1	724	PF00725	3-hydroxyacyl-CoA dehydrogenase, C-terminal domain	491	584	4.1e-16
AIM1	N.benthamiana_Nbe11g19000.1	724	PF02737	3-hydroxyacyl-CoA dehydrogenase, NAD binding domain	310	488	1.4e-56
AIM1	N.benthamiana_Nbe12g23990.1	702	PF00378	Enoyl-CoA hydratase/isomerase	5	206	1.5e-40
AIM1	N.benthamiana_Nbe12g23990.1	702	PF00725	3-hydroxyacyl-CoA dehydrogenase, C-terminal domain	479	572	5.2e-14
AIM1	N.benthamiana_Nbe12g23990.1	702	PF02737	3-hydroxyacyl-CoA dehydrogenase, NAD binding domain	298	477	1.1e-53
AIM1	N.benthamiana_Nbe19g38700.1	725	PF00378	Enoyl-CoA hydratase/isomerase	13	208	7.5e-37
AIM1	N.benthamiana_Nbe19g38700.1	725	PF02737	3-hydroxyacyl-CoA dehydrogenase, NAD binding domain	310	488	9.9e-56
AIM1	N.benthamiana_Nbe19g38700.1	725	PF00725	3-hydroxyacyl-CoA dehydrogenase, C-terminal domain	491	584	5.6e-15
AIM1	N.colorata_Nycol.A02274.1.p	720	PF02737	3-hydroxyacyl-CoA dehydrogenase, NAD binding domain	307	485	8.3e-55
AIM1	N.colorata_Nycol.A02274.1.p	720	PF00725	3-hydroxyacyl-CoA dehydrogenase, C-terminal domain	488	581	4.2e-19
AIM1	N.colorata_Nycol.A02274.1.p	720	PF00378	Enoyl-CoA hydratase/isomerase	10	203	2.3e-36
AIM1	O.lucimarinus_49128	722	PF00378	Enoyl-CoA hydratase/isomerase	8	200	1.9e-34
AIM1	O.lucimarinus_49128	722	PF02737	3-hydroxyacyl-CoA dehydrogenase, NAD binding domain	307	484	1.1e-58
AIM1	O.lucimarinus_49128	722	PF00725	3-hydroxyacyl-CoA dehydrogenase, C-terminal domain	487	580	6.5e-21
AIM1	O.sativa_LOC_Os02g17390.1	726	PF02737	3-hydroxyacyl-CoA dehydrogenase, NAD binding domain	311	489	1.6e-56
AIM1	O.sativa_LOC_Os02g17390.1	726	PF00725	3-hydroxyacyl-CoA dehydrogenase, C-terminal domain	492	585	4.1e-16
AIM1	O.sativa_LOC_Os02g17390.1	726	PF00378	Enoyl-CoA hydratase/isomerase	14	212	1.5e-33
AIM1	P.lambertiana_PILA_19848	661	PF02737	3-hydroxyacyl-CoA dehydrogenase, NAD binding domain	248	426	7e-57
AIM1	P.lambertiana_PILA_19848	661	PF00725	3-hydroxyacyl-CoA dehydrogenase, C-terminal domain	429	522	8.7e-18
AIM1	P.lambertiana_PILA_19848	661	PF00378	Enoyl-CoA hydratase/isomerase	29	146	4.4e-25
AIM1	P.menziesii_PSME_10147	830	PF00378	Enoyl-CoA hydratase/isomerase	13	202	7.9e-36
AIM1	P.menziesii_PSME_10147	830	PF02737	3-hydroxyacyl-CoA dehydrogenase, NAD binding domain	310	488	2.4e-56
AIM1	P.menziesii_PSME_10147	830	PF00725	3-hydroxyacyl-CoA dehydrogenase, C-terminal domain	491	584	8.6e-17
AIM1	P.menziesii_PSME_26489	744	PF02737	3-hydroxyacyl-CoA dehydrogenase, NAD binding domain	310	488	1.5e-56
AIM1	P.menziesii_PSME_26489	744	PF00725	3-hydroxyacyl-CoA dehydrogenase, C-terminal domain	491	584	7.4e-17
AIM1	P.menziesii_PSME_26489	744	PF00378	Enoyl-CoA hydratase/isomerase	13	203	1e-36
AIM1	P.patens_Pp02Ghq00857.t1	823	PF02737	3-hydroxyacyl-CoA dehydrogenase, NAD binding domain	412	590	1.1e-54
AIM1	P.patens_Pp02Ghq00857.t1	823	PF00378	Enoyl-CoA hydratase/isomerase	115	303	4.7e-35
AIM1	P.patens_Pp02Ghq00857.t1	823	PF00725	3-hydroxyacyl-CoA dehydrogenase, C-terminal domain	593	686	1.6e-16
AIM1	P.patens_Pp07Ghq00535.t1	720	PF00725	3-hydroxyacyl-CoA dehydrogenase, C-terminal domain	490	583	8.3e-18
AIM1	P.patens_Pp07Ghq00535.t1	720	PF02737	3-hydroxyacyl-CoA dehydrogenase, NAD binding domain	309	487	1.8e-54
AIM1	P.patens_Pp07Ghq00535.t1	720	PF00378	Enoyl-CoA hydratase/isomerase	12	204	2e-35
AIM1	P.tabuliformis_Pt7G50200.1	688	PF00378	Enoyl-CoA hydratase/isomerase	13	208	4e-37
AIM1	P.tabuliformis_Pt7G50200.1	688	PF02737	3-hydroxyacyl-CoA dehydrogenase, NAD binding domain	310	488	1.6e-56
AIM1	P.trichocarpa_Potri.018G082900.4.p	724	PF00378	Enoyl-CoA hydratase/isomerase	12	212	5.1e-38
AIM1	P.trichocarpa_Potri.018G082900.4.p	724	PF02737	3-hydroxyacyl-CoA dehydrogenase, NAD binding domain	310	488	2.4e-56
AIM1	P.trichocarpa_Potri.018G082900.4.p	724	PF00725	3-hydroxyacyl-CoA dehydrogenase, C-terminal domain	491	584	1.7e-16
AIM1	S.bicolor_Sobic.004G124200.1.p	727	PF00378	Enoyl-CoA hydratase/isomerase	15	207	8.4e-34
AIM1	S.bicolor_Sobic.004G124200.1.p	727	PF02737	3-hydroxyacyl-CoA dehydrogenase, NAD binding domain	312	490	2.6e-55
AIM1	S.bicolor_Sobic.004G124200.1.p	727	PF00725	3-hydroxyacyl-CoA dehydrogenase, C-terminal domain	493	586	2.3e-15
AIM1	S.cucullata_Sacu_v1.1_s0001.g000750	530	PF02737	3-hydroxyacyl-CoA dehydrogenase, NAD binding domain	120	298	1.3e-53
AIM1	S.cucullata_Sacu_v1.1_s0001.g000750	530	PF00725	3-hydroxyacyl-CoA dehydrogenase, C-terminal domain	301	394	7.3e-17
AIM1	S.fallax_Sphfalx16G019300.1.p	721	PF02737	3-hydroxyacyl-CoA dehydrogenase, NAD binding domain	311	488	3.4e-54
AIM1	S.fallax_Sphfalx16G019300.1.p	721	PF00378	Enoyl-CoA hydratase/isomerase	13	208	1.1e-36
AIM1	S.fallax_Sphfalx16G019300.1.p	721	PF00725	3-hydroxyacyl-CoA dehydrogenase, C-terminal domain	491	584	2.3e-18
AIM1	S.moellendorffii_168461	721	PF02737	3-hydroxyacyl-CoA dehydrogenase, NAD binding domain	310	488	3.2e-54
AIM1	S.moellendorffii_168461	721	PF00725	3-hydroxyacyl-CoA dehydrogenase, C-terminal domain	491	584	2.7e-16
AIM1	S.moellendorffii_168461	721	PF00378	Enoyl-CoA hydratase/isomerase	14	205	1.2e-38
AIM1	Z.mays_Zm00001eb203470_P001	727	PF02737	3-hydroxyacyl-CoA dehydrogenase, NAD binding domain	312	490	2.1e-55
AIM1	Z.mays_Zm00001eb203470_P001	727	PF00725	3-hydroxyacyl-CoA dehydrogenase, C-terminal domain	493	586	1.3e-13
AIM1	Z.mays_Zm00001eb203470_P001	727	PF00378	Enoyl-CoA hydratase/isomerase	15	206	8.2e-34
AIM1	Z.mays_Zm00001eb237390_P001	727	PF02737	3-hydroxyacyl-CoA dehydrogenase, NAD binding domain	312	490	8.8e-55
AIM1	Z.mays_Zm00001eb237390_P001	727	PF00378	Enoyl-CoA hydratase/isomerase	15	207	9.1e-34
AIM1	Z.mays_Zm00001eb237390_P001	727	PF00725	3-hydroxyacyl-CoA dehydrogenase, C-terminal domain	493	586	1.2e-14
OsKAT1	A.thaliana_AT1G04710.1	443	PF02803	Thiolase, C-terminal domain	308	430	2e-45
OsKAT1	A.thaliana_AT1G04710.1	443	PF00108	Thiolase, N-terminal domain	44	298	5e-75
OsKAT1	A.thaliana_AT2G33150.1	462	PF02803	Thiolase, C-terminal domain	316	438	2.9e-45
OsKAT1	A.thaliana_AT2G33150.1	462	PF00108	Thiolase, N-terminal domain	52	307	7.3e-75
OsKAT1	A.trichopoda_AmTrH1.07G040500.1.p	460	PF02803	Thiolase, C-terminal domain	315	436	8.2e-44
OsKAT1	A.trichopoda_AmTrH1.07G040500.1.p	460	PF00108	Thiolase, N-terminal domain	50	305	5.5e-74
OsKAT1	C.braunii_g23517	204	PF02803	Thiolase, C-terminal domain	57	179	1.4e-46
OsKAT1	C.reinhardtii_Cre17.g723650.t1.2	461	PF02803	Thiolase, C-terminal domain	312	434	7.5e-44
OsKAT1	C.reinhardtii_Cre17.g723650.t1.2	461	PF00108	Thiolase, N-terminal domain	49	303	4.1e-70
OsKAT1	C.subellipsoidea_54043	470	PF00108	Thiolase, N-terminal domain	59	313	1.2e-74
OsKAT1	C.subellipsoidea_54043	470	PF02803	Thiolase, C-terminal domain	323	445	9.8e-45
OsKAT1	G.max_Glyma.10G124700.1.p	463	PF02803	Thiolase, C-terminal domain	316	437	4.4e-44
OsKAT1	G.max_Glyma.10G124700.1.p	463	PF00108	Thiolase, N-terminal domain	52	307	1.3e-74
OsKAT1	G.max_Glyma.20G077000.1.p	461	PF00108	Thiolase, N-terminal domain	52	307	4.5e-75
OsKAT1	G.max_Glyma.20G077000.1.p	461	PF02803	Thiolase, C-terminal domain	316	437	5.5e-44
OsKAT1	K.nitens_kfl00666_0020_v1.1	429	PF00108	Thiolase, N-terminal domain	41	296	3.9e-71
OsKAT1	K.nitens_kfl00666_0020_v1.1	429	PF02803	Thiolase, C-terminal domain	304	426	2.6e-45
OsKAT1	M.polymorpha_Mapoly0055s0037.1.p	663	PF02803	Thiolase, C-terminal domain	517	639	4e-45
OsKAT1	M.polymorpha_Mapoly0055s0037.1.p	663	PF00108	Thiolase, N-terminal domain	253	507	2.5e-70
OsKAT1	N.benthamiana_Nbe01g31050.1	464	PF02803	Thiolase, C-terminal domain	318	440	6.7e-46
OsKAT1	N.benthamiana_Nbe01g31050.1	464	PF00108	Thiolase, N-terminal domain	54	309	7.5e-75
OsKAT1	N.benthamiana_Nbe09g06320.1	464	PF00108	Thiolase, N-terminal domain	54	309	2.3e-74
OsKAT1	N.benthamiana_Nbe09g06320.1	464	PF02803	Thiolase, C-terminal domain	318	440	7e-46
OsKAT1	N.colorata_Nycol.D01622.1.p	460	PF02803	Thiolase, C-terminal domain	313	436	5.4e-45
OsKAT1	N.colorata_Nycol.D01622.1.p	460	PF00108	Thiolase, N-terminal domain	50	305	1e-73
OsKAT1	N.colorata_Nycol.L00983.1.p	461	PF02803	Thiolase, C-terminal domain	314	437	1.5e-46
OsKAT1	N.colorata_Nycol.L00983.1.p	461	PF00108	Thiolase, N-terminal domain	51	306	5.3e-72
OsKAT1	O.lucimarinus_40909	417	PF00108	Thiolase, N-terminal domain	29	286	1.2e-64
OsKAT1	O.lucimarinus_40909	417	PF02803	Thiolase, C-terminal domain	295	414	2.6e-44
OsKAT1	O.sativa_LOC_Os02g57260.1	448	PF02803	Thiolase, C-terminal domain	312	435	2.3e-45
OsKAT1	O.sativa_LOC_Os02g57260.1	448	PF00108	Thiolase, N-terminal domain	49	304	1.8e-74
OsKAT1	P.patens_Pp03Ghq01260.t1	460	PF00108	Thiolase, N-terminal domain	50	304	6.7e-74
OsKAT1	P.patens_Pp03Ghq01260.t1	460	PF02803	Thiolase, C-terminal domain	314	435	9.5e-45
OsKAT1	P.patens_Pp10Ghq00759.t1	460	PF02803	Thiolase, C-terminal domain	313	435	1.5e-45
OsKAT1	P.patens_Pp10Ghq00759.t1	460	PF00108	Thiolase, N-terminal domain	50	304	2.3e-74
OsKAT1	P.trichocarpa_Potri.001G051800.1.p	455	PF02803	Thiolase, C-terminal domain	309	431	2.6e-45
OsKAT1	P.trichocarpa_Potri.001G051800.1.p	455	PF00108	Thiolase, N-terminal domain	45	300	2.8e-71
OsKAT1	P.trichocarpa_Potri.001G051900.1.p	461	PF00108	Thiolase, N-terminal domain	50	305	3.6e-73
OsKAT1	P.trichocarpa_Potri.001G051900.1.p	461	PF02803	Thiolase, C-terminal domain	314	436	2.3e-45
OsKAT1	S.bicolor_Sobic.004G345800.1.p	463	PF02803	Thiolase, C-terminal domain	316	439	1.2e-44
OsKAT1	S.bicolor_Sobic.004G345800.1.p	463	PF00108	Thiolase, N-terminal domain	53	308	9.3e-74
OsKAT1	S.cucullata_Sacu_v1.1_s0014.g006106	461	PF02803	Thiolase, C-terminal domain	314	437	5.6e-46
OsKAT1	S.cucullata_Sacu_v1.1_s0014.g006106	461	PF00108	Thiolase, N-terminal domain	51	306	6.1e-74
OsKAT1	S.fallax_Sphfalx12G060800.1.p	473	PF00108	Thiolase, N-terminal domain	63	317	2.3e-71
OsKAT1	S.fallax_Sphfalx12G060800.1.p	473	PF02803	Thiolase, C-terminal domain	327	449	3.7e-45
OsKAT1	S.moellendorffii_141785	462	PF02803	Thiolase, C-terminal domain	315	438	1e-44
OsKAT1	S.moellendorffii_141785	462	PF00108	Thiolase, N-terminal domain	52	307	6.5e-74
OsKAT1	Z.mays_Zm00001eb258950_P002	461	PF00108	Thiolase, N-terminal domain	51	306	4.9e-74
OsKAT1	Z.mays_Zm00001eb258950_P002	461	PF02803	Thiolase, C-terminal domain	314	437	1.2e-44
OsKAT2	A.thaliana_AT5G48880.2	457	PF00108	Thiolase, N-terminal domain	51	308	7.4e-69
OsKAT2	A.thaliana_AT5G48880.2	457	PF02803	Thiolase, C-terminal domain	316	439	7e-45
OsKAT2	C.braunii_g23517	204	PF02803	Thiolase, C-terminal domain	57	179	1.4e-46
OsKAT2	C.reinhardtii_Cre17.g723650.t1.2	461	PF02803	Thiolase, C-terminal domain	312	434	7.5e-44
OsKAT2	C.reinhardtii_Cre17.g723650.t1.2	461	PF00108	Thiolase, N-terminal domain	49	303	4.1e-70
OsKAT2	C.subellipsoidea_54043	470	PF00108	Thiolase, N-terminal domain	59	313	1.2e-74
OsKAT2	C.subellipsoidea_54043	470	PF02803	Thiolase, C-terminal domain	323	445	9.8e-45
OsKAT2	G.biloba_evm.model.chr10.1389	462	PF00108	Thiolase, N-terminal domain	52	306	2.4e-75
OsKAT2	G.biloba_evm.model.chr10.1389	462	PF02803	Thiolase, C-terminal domain	315	437	4.2e-46
OsKAT2	G.biloba_evm.model.chr12.1362	460	PF00108	Thiolase, N-terminal domain	50	304	4.7e-75
OsKAT2	G.biloba_evm.model.chr12.1362	460	PF02803	Thiolase, C-terminal domain	313	436	1.7e-45
OsKAT2	G.biloba_evm.model.chr8.802	466	PF02803	Thiolase, C-terminal domain	319	442	4.6e-46
OsKAT2	G.biloba_evm.model.chr8.802	466	PF00108	Thiolase, N-terminal domain	56	310	3.1e-74
OsKAT2	G.max_Glyma.07G180100.1.p	445	PF00108	Thiolase, N-terminal domain	56	310	7.6e-74
OsKAT2	G.max_Glyma.07G180100.1.p	445	PF02803	Thiolase, C-terminal domain	320	442	1.1e-43
OsKAT2	G.max_Glyma.20G009100.1.p	445	PF02803	Thiolase, C-terminal domain	320	442	3.1e-44
OsKAT2	G.max_Glyma.20G009100.1.p	445	PF00108	Thiolase, N-terminal domain	56	310	2.1e-73
OsKAT2	K.nitens_kfl00666_0020_v1.1	429	PF00108	Thiolase, N-terminal domain	41	296	3.9e-71
OsKAT2	K.nitens_kfl00666_0020_v1.1	429	PF02803	Thiolase, C-terminal domain	304	426	2.6e-45
OsKAT2	M.polymorpha_Mapoly0055s0037.1.p	663	PF02803	Thiolase, C-terminal domain	517	639	4e-45
OsKAT2	M.polymorpha_Mapoly0055s0037.1.p	663	PF00108	Thiolase, N-terminal domain	253	507	2.5e-70
OsKAT2	N.benthamiana_Nbe17g05260.1	465	PF02803	Thiolase, C-terminal domain	318	441	3.5e-45
OsKAT2	N.benthamiana_Nbe17g05260.1	465	PF00108	Thiolase, N-terminal domain	55	310	1e-70
OsKAT2	O.lucimarinus_40909	417	PF00108	Thiolase, N-terminal domain	29	286	1.2e-64
OsKAT2	O.lucimarinus_40909	417	PF02803	Thiolase, C-terminal domain	295	414	2.6e-44
OsKAT2	O.sativa_LOC_Os10g31950.1	461	PF02803	Thiolase, C-terminal domain	315	437	1.8e-44
OsKAT2	O.sativa_LOC_Os10g31950.1	461	PF00108	Thiolase, N-terminal domain	51	306	8.5e-75
OsKAT2	P.lambertiana_PILA_12856	210	PF02803	Thiolase, C-terminal domain	120	204	1.3e-30
OsKAT2	P.lambertiana_PILA_12856	210	PF00108	Thiolase, N-terminal domain	1	111	1e-35
OsKAT2	P.lambertiana_PILA_28537	333	PF02803	Thiolase, C-terminal domain	186	309	1.1e-45
OsKAT2	P.lambertiana_PILA_28537	333	PF00108	Thiolase, N-terminal domain	52	159	5.5e-24
OsKAT2	P.lambertiana_PILA_32982	911	PF00108	Thiolase, N-terminal domain	164	282	1.3e-20
OsKAT2	P.lambertiana_PILA_32982	911	PF00108	Thiolase, N-terminal domain	92	161	1e-06
OsKAT2	P.lambertiana_PILA_32982	911	PF02803	Thiolase, C-terminal domain	758	870	2.9e-39
OsKAT2	P.lambertiana_PILA_32982	911	PF02803	Thiolase, C-terminal domain	357	433	2.1e-25
OsKAT2	P.lambertiana_PILA_37563	331	PF00108	Thiolase, N-terminal domain	28	149	2.1e-27
OsKAT2	P.lambertiana_PILA_37563	331	PF02803	Thiolase, C-terminal domain	185	307	7.4e-45
OsKAT2	P.menziesii_PSME_33651	462	PF02803	Thiolase, C-terminal domain	315	438	5e-45
OsKAT2	P.menziesii_PSME_33651	462	PF00108	Thiolase, N-terminal domain	52	306	4e-75
OsKAT2	P.menziesii_PSME_38962	174	PF02803	Thiolase, C-terminal domain	121	168	6.8e-07
OsKAT2	P.menziesii_PSME_38962	174	PF00108	Thiolase, N-terminal domain	1	111	1.4e-33
OsKAT2	P.menziesii_PSME_39023	462	PF02803	Thiolase, C-terminal domain	315	438	3.7e-45
OsKAT2	P.menziesii_PSME_39023	462	PF00108	Thiolase, N-terminal domain	52	306	1.7e-74
OsKAT2	P.menziesii_PSME_46454	461	PF02803	Thiolase, C-terminal domain	313	435	1.6e-44
OsKAT2	P.menziesii_PSME_46454	461	PF00108	Thiolase, N-terminal domain	50	304	3.4e-71
OsKAT2	P.menziesii_PSME_51119	447	PF00108	Thiolase, N-terminal domain	58	312	1.3e-73
OsKAT2	P.menziesii_PSME_51119	447	PF02803	Thiolase, C-terminal domain	321	444	6.9e-45
OsKAT2	P.patens_Pp03Ghq01260.t1	460	PF00108	Thiolase, N-terminal domain	50	304	6.7e-74
OsKAT2	P.patens_Pp03Ghq01260.t1	460	PF02803	Thiolase, C-terminal domain	314	435	9.5e-45
OsKAT2	P.patens_Pp10Ghq00759.t1	460	PF02803	Thiolase, C-terminal domain	313	435	1.5e-45
OsKAT2	P.patens_Pp10Ghq00759.t1	460	PF00108	Thiolase, N-terminal domain	50	304	2.3e-74
OsKAT2	P.tabuliformis_Pt2G04110.1	462	PF00108	Thiolase, N-terminal domain	52	306	3.8e-74
OsKAT2	P.tabuliformis_Pt2G04110.1	462	PF02803	Thiolase, C-terminal domain	315	438	8.5e-46
OsKAT2	P.tabuliformis_Pt2G04230.1	456	PF00108	Thiolase, N-terminal domain	52	306	7e-74
OsKAT2	P.tabuliformis_Pt2G04230.1	456	PF02803	Thiolase, C-terminal domain	315	428	3e-41
OsKAT2	P.tabuliformis_Pt4G42980.1	451	PF02803	Thiolase, C-terminal domain	321	444	1.5e-45
OsKAT2	P.tabuliformis_Pt4G42980.1	451	PF00108	Thiolase, N-terminal domain	58	312	2.7e-74
OsKAT2	P.tabuliformis_Pt8G26010.1	420	PF02803	Thiolase, C-terminal domain	287	409	2.7e-45
OsKAT2	P.tabuliformis_Pt8G26010.1	420	PF00108	Thiolase, N-terminal domain	23	277	1.6e-73
OsKAT2	P.tabuliformis_PtQG39360.1	464	PF00108	Thiolase, N-terminal domain	54	308	5.7e-75
OsKAT2	P.tabuliformis_PtQG39360.1	464	PF02803	Thiolase, C-terminal domain	317	440	1.2e-45
OsKAT2	P.trichocarpa_Potri.002G216400.1.p	457	PF02803	Thiolase, C-terminal domain	310	433	5.8e-46
OsKAT2	P.trichocarpa_Potri.002G216400.1.p	457	PF00108	Thiolase, N-terminal domain	47	302	2.1e-72
OsKAT2	S.bicolor_Sobic.001G230100.1.p	462	PF00108	Thiolase, N-terminal domain	52	307	4.8e-74
OsKAT2	S.bicolor_Sobic.001G230100.1.p	462	PF02803	Thiolase, C-terminal domain	316	438	5e-45
OsKAT2	S.cucullata_Sacu_v1.1_s0014.g006106	461	PF02803	Thiolase, C-terminal domain	314	437	5.6e-46
OsKAT2	S.cucullata_Sacu_v1.1_s0014.g006106	461	PF00108	Thiolase, N-terminal domain	51	306	6.1e-74
OsKAT2	S.fallax_Sphfalx12G060800.1.p	473	PF00108	Thiolase, N-terminal domain	63	317	2.3e-71
OsKAT2	S.fallax_Sphfalx12G060800.1.p	473	PF02803	Thiolase, C-terminal domain	327	449	3.7e-45
OsKAT2	S.moellendorffii_141785	462	PF02803	Thiolase, C-terminal domain	315	438	1e-44
OsKAT2	S.moellendorffii_141785	462	PF00108	Thiolase, N-terminal domain	52	307	6.5e-74
OsKAT2	Z.mays_Zm00001eb222320_P001	461	PF02803	Thiolase, C-terminal domain	315	437	1.3e-44
OsKAT2	Z.mays_Zm00001eb222320_P001	461	PF00108	Thiolase, N-terminal domain	51	306	2e-72
OSD2	A.thaliana_AT3G03480.1	454	PF02458	Transferase family	18	444	2.5e-80
OSD2	A.thaliana_AT5G17540.1	461	PF02458	Transferase family	11	437	5.2e-77
OSD2	A.trichopoda_AmTrH1.03G111500.1.p	460	PF02458	Transferase family	9	436	1.5e-75
OSD2	A.trichopoda_AmTrH1.03G111900.1.p	377	PF02458	Transferase family	17	184	9.7e-24
OSD2	A.trichopoda_AmTrH1.03G111900.1.p	377	PF02458	Transferase family	216	368	8.2e-15
OSD2	G.biloba_evm.model.chr2.1360	466	PF02458	Transferase family	9	441	2.9e-89
OSD2	G.biloba_evm.model.chr2.1362	345	PF02458	Transferase family	41	320	5.3e-44
OSD2	G.biloba_evm.model.chr2.1675	445	PF02458	Transferase family	7	435	1.8e-88
OSD2	G.biloba_evm.model.chr2.1676	443	PF02458	Transferase family	11	433	2.3e-83
OSD2	G.biloba_evm.model.chr2.1677	416	PF02458	Transferase family	22	393	2.3e-78
OSD2	G.biloba_evm.model.chr2.1678	276	PF02458	Transferase family	6	107	3.1e-21
OSD2	G.biloba_evm.model.chr2.1678	276	PF02458	Transferase family	112	163	5.7e-08
OSD2	G.biloba_evm.model.chr2.1679	388	PF02458	Transferase family	41	223	4.7e-36
OSD2	G.biloba_evm.model.chr2.1679	388	PF02458	Transferase family	237	377	1.4e-17
OSD2	G.biloba_evm.model.chr2.1695	453	PF02458	Transferase family	7	430	4.7e-85
OSD2	G.biloba_evm.model.chr2.1696	446	PF02458	Transferase family	7	434	2.1e-87
OSD2	G.biloba_evm.model.chr2.1697	450	PF02458	Transferase family	7	429	1.3e-84
OSD2	G.biloba_evm.model.chr3.1883	448	PF02458	Transferase family	15	434	1.5e-79
OSD2	G.max_Glyma.02G001100.1.p	459	PF02458	Transferase family	9	433	1.4e-81
OSD2	G.max_Glyma.03G244300.1.p	464	PF02458	Transferase family	14	443	1.2e-80
OSD2	G.max_Glyma.03G244400.1.p	475	PF02458	Transferase family	12	440	1.8e-79
OSD2	G.max_Glyma.03G244600.1.p	452	PF02458	Transferase family	19	441	1e-75
OSD2	G.max_Glyma.10G000300.1.p	454	PF02458	Transferase family	9	436	1.6e-81
OSD2	G.max_Glyma.10G159600.1.p	459	PF02458	Transferase family	20	446	1.1e-75
OSD2	G.max_Glyma.16G201800.1.p	455	PF02458	Transferase family	18	439	1.5e-72
OSD2	G.max_Glyma.19G242100.1.p	408	PF02458	Transferase family	6	382	1.2e-68
OSD2	N.benthamiana_Nbe16g05560.1	460	PF02458	Transferase family	17	437	5.9e-83
OSD2	N.colorata_Nycol.D01115.1.p	458	PF02458	Transferase family	9	437	3.8e-81
OSD2	O.sativa_LOC_Os10g35950.1	553	PF02458	Transferase family	15	447	4.2e-69
OSD2	P.lambertiana_PILA_04418	394	PF02458	Transferase family	228	378	7.4e-20
OSD2	P.lambertiana_PILA_04418	394	PF02458	Transferase family	8	219	1.4e-46
OSD2	P.lambertiana_PILA_04423	442	PF02458	Transferase family	8	427	1e-87
OSD2	P.lambertiana_PILA_10004	445	PF02458	Transferase family	1	431	2.4e-83
OSD2	P.lambertiana_PILA_10815	436	PF02458	Transferase family	6	422	1.2e-71
OSD2	P.lambertiana_PILA_12953	439	PF02458	Transferase family	7	433	5.1e-87
OSD2	P.lambertiana_PILA_25425	550	PF02458	Transferase family	6	436	4.2e-87
OSD2	P.lambertiana_PILA_26643	376	PF02458	Transferase family	209	361	4e-22
OSD2	P.lambertiana_PILA_26643	376	PF02458	Transferase family	14	200	8.7e-33
OSD2	P.lambertiana_PILA_26701	505	PF02458	Transferase family	72	489	2.9e-83
OSD2	P.lambertiana_PILA_26790	443	PF02458	Transferase family	8	428	4.2e-89
OSD2	P.lambertiana_PILA_27002	455	PF02458	Transferase family	13	433	1.8e-86
OSD2	P.lambertiana_PILA_28573	443	PF02458	Transferase family	14	428	5.3e-88
OSD2	P.lambertiana_PILA_34565	283	PF02458	Transferase family	166	268	3.5e-08
OSD2	P.lambertiana_PILA_34565	283	PF02458	Transferase family	7	145	3.5e-18
OSD2	P.lambertiana_PILA_36609	447	PF02458	Transferase family	8	433	8.8e-88
OSD2	P.lambertiana_PILA_37347	442	PF02458	Transferase family	7	427	1.7e-86
OSD2	P.lambertiana_PILA_37353	376	PF02458	Transferase family	8	141	5.7e-17
OSD2	P.lambertiana_PILA_37353	376	PF02458	Transferase family	145	361	1.3e-27
OSD2	P.menziesii_PSME_11573	486	PF02458	Transferase family	55	471	2.6e-83
OSD2	P.menziesii_PSME_13464	436	PF02458	Transferase family	14	432	1.4e-82
OSD2	P.menziesii_PSME_16146	357	PF02458	Transferase family	106	353	5.5e-50
OSD2	P.menziesii_PSME_22478	448	PF02458	Transferase family	7	431	2.5e-85
OSD2	P.menziesii_PSME_23917	423	PF02458	Transferase family	57	415	3.3e-70
OSD2	P.menziesii_PSME_25101	448	PF02458	Transferase family	7	432	1.8e-85
OSD2	P.menziesii_PSME_25174	342	PF02458	Transferase family	2	328	3.9e-57
OSD2	P.menziesii_PSME_25683	446	PF02458	Transferase family	6	432	7.5e-83
OSD2	P.menziesii_PSME_28617	448	PF02458	Transferase family	7	432	1.2e-83
OSD2	P.menziesii_PSME_40753	364	PF02458	Transferase family	7	352	1.9e-69
OSD2	P.menziesii_PSME_40779	436	PF02458	Transferase family	7	432	2.7e-85
OSD2	P.menziesii_PSME_43571	448	PF02458	Transferase family	7	433	3.7e-85
OSD2	P.menziesii_PSME_44161	480	PF02458	Transferase family	7	389	7.3e-73
OSD2	P.tabuliformis_Pt0G15300.1	448	PF02458	Transferase family	10	433	8.7e-83
OSD2	P.tabuliformis_Pt4G08840.1	446	PF02458	Transferase family	6	432	1.9e-79
OSD2	P.tabuliformis_Pt4G08850.1	446	PF02458	Transferase family	6	433	9.6e-80
OSD2	P.tabuliformis_Pt4G08880.1	431	PF02458	Transferase family	6	145	1.2e-22
OSD2	P.tabuliformis_Pt4G08880.1	431	PF02458	Transferase family	225	417	1.4e-28
OSD2	P.tabuliformis_Pt7G45140.1	447	PF02458	Transferase family	6	429	1e-81
OSD2	P.tabuliformis_Pt7G45170.1	446	PF02458	Transferase family	6	433	1.1e-83
OSD2	P.tabuliformis_Pt7G45180.1	447	PF02458	Transferase family	6	429	1.6e-81
OSD2	P.tabuliformis_Pt7G45270.1	393	PF02458	Transferase family	7	376	4.1e-76
OSD2	P.tabuliformis_Pt7G45310.1	446	PF02458	Transferase family	8	433	8e-87
OSD2	P.tabuliformis_Pt7G45330.1	445	PF02458	Transferase family	8	429	6.5e-84
OSD2	P.tabuliformis_Pt7G45340.1	424	PF02458	Transferase family	8	388	1.4e-79
OSD2	P.tabuliformis_Pt7G45900.1	448	PF02458	Transferase family	6	432	5.9e-86
OSD2	P.tabuliformis_Pt7G45920.1	435	PF02458	Transferase family	6	418	1.1e-75
OSD2	P.tabuliformis_Pt7G45960.1	447	PF02458	Transferase family	6	431	2.7e-84
OSD2	P.tabuliformis_Pt7G46270.1	579	PF02458	Transferase family	137	565	5.6e-81
OSD2	P.tabuliformis_Pt7G46280.1	448	PF02458	Transferase family	6	434	8.6e-84
OSD2	P.tabuliformis_Pt7G46340.2	306	PF02458	Transferase family	3	290	3.9e-55
OSD2	P.tabuliformis_Pt7G46350.1	446	PF02458	Transferase family	8	430	6.9e-86
OSD2	P.tabuliformis_Pt7G46360.1	436	PF02458	Transferase family	8	430	4.1e-86
OSD2	P.tabuliformis_Pt7G46380.1	436	PF02458	Transferase family	14	430	2.2e-86
OSD2	P.tabuliformis_Pt7G46390.1	446	PF02458	Transferase family	8	430	1.3e-82
OSD2	P.tabuliformis_Pt7G46430.1	448	PF02458	Transferase family	6	433	1.2e-83
OSD2	P.tabuliformis_Pt7G46450.1	448	PF02458	Transferase family	6	434	1.2e-83
OSD2	P.tabuliformis_Pt7G46490.1	448	PF02458	Transferase family	6	434	1.7e-83
OSD2	P.tabuliformis_Pt7G46540.1	448	PF02458	Transferase family	6	434	1.1e-82
OSD2	P.tabuliformis_Pt7G46550.1	448	PF02458	Transferase family	6	434	7.1e-86
OSD2	P.tabuliformis_Pt7G47230.1	446	PF02458	Transferase family	6	433	8.4e-83
OSD2	P.trichocarpa_Potri.013G074300.1.p	440	PF02458	Transferase family	11	435	1.5e-71
OSD2	P.trichocarpa_Potri.013G074400.1.p	456	PF02458	Transferase family	11	435	3.8e-69
OSD2	P.trichocarpa_Potri.013G074500.1.p	459	PF02458	Transferase family	11	437	1e-75
OSD2	P.trichocarpa_Potri.019G002900.1.p	452	PF02458	Transferase family	11	431	1.3e-82
OSD2	P.trichocarpa_Potri.019G003000.1.p	451	PF02458	Transferase family	11	430	1.5e-81
OSD2	P.trichocarpa_Potri.019G043600.1.p	460	PF02458	Transferase family	11	437	1.4e-75
OSD2	S.bicolor_Sobic.001G201800.1.p	465	PF02458	Transferase family	15	437	8.5e-72
OSD2	Z.mays_Zm00001eb176400_P001	459	PF02458	Transferase family	16	436	1.6e-69
OSD3	A.trichopoda_AmTrH1.04G006800.1.p	526	PF00067	Cytochrome P450	48	507	1.5e-96
OSD3	A.trichopoda_AmTrH1.04G006900.1.p	494	PF00067	Cytochrome P450	380	475	8.6e-17
OSD3	A.trichopoda_AmTrH1.04G006900.1.p	494	PF00067	Cytochrome P450	48	380	1.1e-47
OSD3	G.biloba_evm.model.chr2.1714	522	PF00067	Cytochrome P450	39	496	1.2e-95
OSD3	G.biloba_evm.model.chr2.1715	409	PF00067	Cytochrome P450	117	249	4.2e-24
OSD3	G.biloba_evm.model.chr2.1716	501	PF00067	Cytochrome P450	39	479	1.2e-83
OSD3	G.biloba_evm.model.chr2.1717	518	PF00067	Cytochrome P450	39	496	9.9e-93
OSD3	G.max_Glyma.07G039800.1.p	516	PF00067	Cytochrome P450	41	497	4.3e-101
OSD3	G.max_Glyma.16G008600.1.p	515	PF00067	Cytochrome P450	40	495	4.9e-99
OSD3	N.benthamiana_Nbe05g13580.1	289	PF00067	Cytochrome P450	13	194	1e-20
OSD3	N.benthamiana_Nbe05g34500.1	509	PF00067	Cytochrome P450	34	489	2.3e-98
OSD3	N.benthamiana_Nbe06g26490.1	498	PF00067	Cytochrome P450	34	471	2.8e-97
OSD3	N.benthamiana_Nbe11g01700.1	508	PF00067	Cytochrome P450	34	488	3.8e-92
OSD3	N.colorata_Nycol.B01315.1.p	518	PF00067	Cytochrome P450	36	497	2.4e-92
OSD3	N.colorata_Nycol.J00257.1.p	525	PF00067	Cytochrome P450	45	501	6.3e-96
OSD3	O.sativa_LOC_Os02g29960.1	537	PF00067	Cytochrome P450	45	501	1.5e-84
OSD3	O.sativa_LOC_Os03g44740.1	537	PF00067	Cytochrome P450	36	510	2.8e-79
OSD3	O.sativa_LOC_Os06g10260.1	244	PF00067	Cytochrome P450	90	208	4.8e-26
OSD3	O.sativa_LOC_Os08g35510.1	520	PF00067	Cytochrome P450	35	494	5.4e-86
OSD3	O.sativa_LOC_Os09g08990.1	519	PF00067	Cytochrome P450	36	487	9e-91
OSD3	O.sativa_LOC_Os09g26940.1	525	PF00067	Cytochrome P450	37	495	2e-94
OSD3	O.sativa_LOC_Os09g26960.1	514	PF00067	Cytochrome P450	36	490	2.9e-95
OSD3	O.sativa_LOC_Os09g26980.1	522	PF00067	Cytochrome P450	35	501	2.9e-91
OSD3	P.lambertiana_PILA_31621	452	PF00067	Cytochrome P450	142	428	4.8e-60
OSD3	P.menziesii_PSME_21370	455	PF00067	Cytochrome P450	277	437	2.5e-43
OSD3	P.menziesii_PSME_21370	455	PF00067	Cytochrome P450	39	238	5.5e-20
OSD3	P.menziesii_PSME_21430	744	PF00067	Cytochrome P450	39	495	1.6e-84
OSD3	P.menziesii_PSME_22461	520	PF00067	Cytochrome P450	39	495	7.9e-85
OSD3	P.menziesii_PSME_37926	520	PF00067	Cytochrome P450	40	498	1.2e-93
OSD3	P.menziesii_PSME_38961	209	PF00067	Cytochrome P450	39	179	1.7e-14
OSD3	P.menziesii_PSME_41000	519	PF00067	Cytochrome P450	39	495	1.1e-90
OSD3	P.menziesii_PSME_47395	522	PF00067	Cytochrome P450	39	495	6.1e-85
OSD3	P.menziesii_PSME_48653	464	PF00067	Cytochrome P450	39	430	5.6e-77
OSD3	P.menziesii_PSME_49185	522	PF00067	Cytochrome P450	39	496	3.8e-86
OSD3	P.tabuliformis_Pt0G06870.1	511	PF00067	Cytochrome P450	39	487	3.6e-85
OSD3	P.tabuliformis_Pt0G16070.1	528	PF00067	Cytochrome P450	39	502	3.1e-84
OSD3	P.tabuliformis_Pt7G45420.1	529	PF00067	Cytochrome P450	39	496	8.9e-96
OSD3	P.tabuliformis_Pt7G45440.1	519	PF00067	Cytochrome P450	39	496	1.7e-96
OSD3	P.tabuliformis_Pt7G45450.1	374	PF00067	Cytochrome P450	39	351	9.1e-46
OSD3	P.tabuliformis_Pt7G45460.1	374	PF00067	Cytochrome P450	39	351	9.1e-46
OSD3	P.tabuliformis_Pt7G45470.7	531	PF00067	Cytochrome P450	51	507	2.2e-89
OSD3	P.tabuliformis_Pt7G45490.2	363	PF00067	Cytochrome P450	39	353	5e-46
OSD3	P.tabuliformis_Pt7G45500.2	323	PF00067	Cytochrome P450	39	301	2.2e-28
OSD3	P.tabuliformis_Pt7G45510.1	513	PF00067	Cytochrome P450	39	490	1.2e-92
OSD3	P.tabuliformis_Pt7G47250.1	515	PF00067	Cytochrome P450	39	489	3e-84
OSD3	P.tabuliformis_Pt7G47260.1	515	PF00067	Cytochrome P450	39	489	4.4e-84
OSD3	P.tabuliformis_Pt7G47270.1	531	PF00067	Cytochrome P450	49	505	7.4e-87
OSD3	P.tabuliformis_Pt7G47280.1	531	PF00067	Cytochrome P450	49	507	2.9e-87
OSD3	P.tabuliformis_Pt7G47300.1	521	PF00067	Cytochrome P450	39	497	6.7e-87
OSD3	P.tabuliformis_Pt7G47310.1	531	PF00067	Cytochrome P450	49	507	4.1e-87
OSD3	P.tabuliformis_Pt7G47330.1	531	PF00067	Cytochrome P450	49	505	1.2e-87
OSD3	P.trichocarpa_Potri.001G167800.1.p	513	PF00067	Cytochrome P450	36	496	2.3e-101
OSD3	P.trichocarpa_Potri.001G167900.1.p	511	PF00067	Cytochrome P450	32	492	3.2e-100
OSD3	P.trichocarpa_Potri.003G066400.1.p	532	PF00067	Cytochrome P450	54	513	8.1e-100
OSD3	P.trichocarpa_Potri.003G066600.1.p	509	PF00067	Cytochrome P450	31	489	5.8e-96
OSD3	P.trichocarpa_Potri.003G066800.2.p	509	PF00067	Cytochrome P450	31	489	5.2e-96
OSD3	P.trichocarpa_Potri.006G141400.1.p	530	PF00067	Cytochrome P450	54	511	2e-99
OSD3	P.trichocarpa_Potri.007G040202.1.p	512	PF00067	Cytochrome P450	35	485	9.3e-98
OSD3	P.trichocarpa_Potri.018G051300.1.p	510	PF00067	Cytochrome P450	34	491	3.7e-100
OSD3	S.bicolor_Sobic.002G216400.1.p	518	PF00067	Cytochrome P450	36	495	3.2e-97
OSD3	S.bicolor_Sobic.002G216500.1.p	517	PF00067	Cytochrome P450	35	494	2.8e-97
OSD3	S.cucullata_Sacu_v1.1_s0074.g017295	527	PF00067	Cytochrome P450	59	508	2.1e-94
OSD3	S.moellendorffii_113134	508	PF00067	Cytochrome P450	31	480	1.6e-90
OSD3	S.moellendorffii_166299	515	PF00067	Cytochrome P450	43	488	6.7e-94
OSD3	S.moellendorffii_90567	501	PF00067	Cytochrome P450	27	483	4.2e-93
OSD3	S.moellendorffii_90651	207	PF00067	Cytochrome P450	1	177	1.1e-52
OSD3	Z.mays_Zm00001eb100220_P001	538	PF00067	Cytochrome P450	35	516	3.2e-91
OSD3	Z.mays_Zm00001eb314130_P001	517	PF00067	Cytochrome P450	35	494	1.7e-96
OSD4	A.trichopoda_AmTrH1.01G018200.1.p	146	PF07859	alpha/beta hydrolase fold	2	116	3e-12
OSD4	G.biloba_evm.model.chr2.1095	335	PF07859	alpha/beta hydrolase fold	83	305	9.1e-55
OSD4	G.biloba_evm.model.chr2.887	338	PF07859	alpha/beta hydrolase fold	85	308	1.7e-50
OSD4	G.biloba_evm.model.chr2.888	332	PF07859	alpha/beta hydrolase fold	81	302	5e-49
OSD4	G.max_Glyma.04G128600.1.p	313	PF07859	alpha/beta hydrolase fold	80	277	3e-29
OSD4	G.max_Glyma.06G310100.1.p	338	PF07859	alpha/beta hydrolase fold	86	308	2e-47
OSD4	G.max_Glyma.13G189800.1.p	273	PF07859	alpha/beta hydrolase fold	39	243	4.2e-32
OSD4	N.benthamiana_Nbe03g26550.1	335	PF07859	alpha/beta hydrolase fold	83	305	4.6e-44
OSD4	N.benthamiana_Nbe04g13820.1	335	PF07859	alpha/beta hydrolase fold	83	305	9.6e-46
OSD4	N.colorata_Nycol.A02945.1.p	336	PF07859	alpha/beta hydrolase fold	82	305	2.6e-42
OSD4	O.sativa_LOC_Os05g33940.1	362	PF07859	alpha/beta hydrolase fold	100	332	3.1e-41
OSD4	P.lambertiana_PILA_10298	288	PF07859	alpha/beta hydrolase fold	24	257	2.1e-38
OSD4	P.lambertiana_PILA_25155	274	PF07859	alpha/beta hydrolase fold	129	243	9.2e-10
OSD4	P.menziesii_PSME_01259	350	PF07859	alpha/beta hydrolase fold	88	313	1.1e-50
OSD4	P.menziesii_PSME_02447	334	PF07859	alpha/beta hydrolase fold	77	302	4.7e-51
OSD4	P.menziesii_PSME_05154	340	PF07859	alpha/beta hydrolase fold	87	314	2.8e-45
OSD4	P.menziesii_PSME_05428	344	PF07859	alpha/beta hydrolase fold	86	313	8.3e-48
OSD4	P.menziesii_PSME_05908	348	PF07859	alpha/beta hydrolase fold	86	313	1.2e-45
OSD4	P.menziesii_PSME_07479	242	PF07859	alpha/beta hydrolase fold	46	241	1.9e-38
OSD4	P.menziesii_PSME_09242	368	PF07859	alpha/beta hydrolase fold	110	337	8.4e-48
OSD4	P.menziesii_PSME_09301	335	PF07859	alpha/beta hydrolase fold	78	303	4.3e-53
OSD4	P.menziesii_PSME_37886	338	PF07859	alpha/beta hydrolase fold	113	329	4.7e-45
OSD4	P.menziesii_PSME_45111	312	PF07859	alpha/beta hydrolase fold	167	297	3.4e-32
OSD4	P.tabuliformis_Pt4G27830.1	334	PF07859	alpha/beta hydrolase fold	78	302	1.6e-49
OSD4	P.tabuliformis_Pt4G27840.1	330	PF07859	alpha/beta hydrolase fold	77	301	1.2e-46
OSD4	P.tabuliformis_Pt4G27850.1	330	PF07859	alpha/beta hydrolase fold	78	302	5.5e-49
OSD4	P.tabuliformis_Pt7G15050.1	244	PF07859	alpha/beta hydrolase fold	6	213	2.5e-31
OSD4	P.tabuliformis_Pt7G15060.1	343	PF07859	alpha/beta hydrolase fold	83	312	2.1e-42
OSD4	P.tabuliformis_Pt7G51840.1	181	PF07859	alpha/beta hydrolase fold	80	179	5.7e-14
OSD4	P.tabuliformis_Pt8G32540.1	343	PF07859	alpha/beta hydrolase fold	85	312	1.2e-43
OSD4	P.tabuliformis_Pt8G32590.1	343	PF07859	alpha/beta hydrolase fold	85	312	2.6e-45
OSD4	P.tabuliformis_Pt8G32610.1	344	PF07859	alpha/beta hydrolase fold	86	313	4.2e-43
OSD4	P.trichocarpa_Potri.001G032400.1.p	340	PF07859	alpha/beta hydrolase fold	87	310	3.1e-49
OSD4	P.trichocarpa_Potri.003G192600.1.p	339	PF07859	alpha/beta hydrolase fold	86	309	5.5e-47
OSD4	P.trichocarpa_Potri.003G192650.1.p	339	PF07859	alpha/beta hydrolase fold	86	309	9.2e-48
OSD4	P.trichocarpa_Potri.016G031500.1.p	338	PF07859	alpha/beta hydrolase fold	85	307	5.2e-49
OSD4	S.bicolor_Sobic.009G136300.1.p	362	PF07859	alpha/beta hydrolase fold	99	332	3.4e-42
OSD4	S.bicolor_Sobic.009G136400.1.p	363	PF07859	alpha/beta hydrolase fold	96	333	6.4e-41
OSD4	Z.mays_Zm00001eb287920_P001	306	PF07859	alpha/beta hydrolase fold	94	305	4.8e-34
OSD4	Z.mays_Zm00001eb287940_P001	437	PF07859	alpha/beta hydrolase fold	173	407	1.2e-41
OSD4	Z.mays_Zm00001eb349490_P001	366	PF07859	alpha/beta hydrolase fold	94	336	1.1e-40
