# Supplementary material for: Complete biosynthesis of salicylic acid from phenylalanine in plants
Source: Nature. 2025 Jul 23;645(8079):218–27. doi: 10.1038/s41586-025-09175-9 (PMC12408352; doi:10.1038/s41586-025-09175-9)
Supplement: Supplementary file 13 — The retained protein sequence sets used as the closely related homologues of these PAL-derived SA biosynthetic pathway enzymes in rice. [file 41586_2025_9175_MOESM13_ESM.xlsx]

## Sheet: Protein ids and seqs
Supplementary Table 11. The retained protein sequence sets used as the closely related homologs of these PAL-derived SA biosynthetic pathway enzymes in rice.			Supplementary Table 9. The retained protein sequences used for multiple sequence alignment and construction of maximum likelihood gene trees.	Supplementary Table 9. The retained protein sequences used for multiple sequence alignment and construction of maximum likelihood gene trees.	Supplementary Table 9. The retained protein sequences used for multiple sequence alignment and construction of maximum likelihood gene trees.	Supplementary Table 9. The retained protein sequences used for multiple sequence alignment and construction of maximum likelihood gene trees.	Supplementary Table 9. The retained protein sequences used for multiple sequence alignment and construction of maximum likelihood gene trees.	Supplementary Table 9. The retained protein sequences used for multiple sequence alignment and construction of maximum likelihood gene trees.	Supplementary Table 9. The retained protein sequences used for multiple sequence alignment and construction of maximum likelihood gene trees.	Supplementary Table 9. The retained protein sequences used for multiple sequence alignment and construction of maximum likelihood gene trees.	Supplementary Table 9. The retained protein sequences used for multiple sequence alignment and construction of maximum likelihood gene trees.	Supplementary Table 9. The retained protein sequences used for multiple sequence alignment and construction of maximum likelihood gene trees.	Supplementary Table 9. The retained protein sequences used for multiple sequence alignment and construction of maximum likelihood gene trees.	Supplementary Table 9. The retained protein sequences used for multiple sequence alignment and construction of maximum likelihood gene trees.	Supplementary Table 9. The retained protein sequences used for multiple sequence alignment and construction of maximum likelihood gene trees.	Supplementary Table 9. The retained protein sequences used for multiple sequence alignment and construction of maximum likelihood gene trees.	Supplementary Table 9. The retained protein sequences used for multiple sequence alignment and construction of maximum likelihood gene trees.	Supplementary Table 9. The retained protein sequences used for multiple sequence alignment and construction of maximum likelihood gene trees.	Supplementary Table 9. The retained protein sequences used for multiple sequence alignment and construction of maximum likelihood gene trees.	Supplementary Table 9. The retained protein sequences used for multiple sequence alignment and construction of maximum likelihood gene trees.	Supplementary Table 9. The retained protein sequences used for multiple sequence alignment and construction of maximum likelihood gene trees.	Supplementary Table 9. The retained protein sequences used for multiple sequence alignment and construction of maximum likelihood gene trees.	Supplementary Table 9. The retained protein sequences used for multiple sequence alignment and construction of maximum likelihood gene trees.	Supplementary Table 9. The retained protein sequences used for multiple sequence alignment and construction of maximum likelihood gene trees.	Supplementary Table 9. The retained protein sequences used for multiple sequence alignment and construction of maximum likelihood gene trees.	Supplementary Table 9. The retained protein sequences used for multiple sequence alignment and construction of maximum likelihood gene trees.	Supplementary Table 9. The retained protein sequences used for multiple sequence alignment and construction of maximum likelihood gene trees.	Supplementary Table 9. The retained protein sequences used for multiple sequence alignment and construction of maximum likelihood gene trees.	Supplementary Table 9. The retained protein sequences used for multiple sequence alignment and construction of maximum likelihood gene trees.	Supplementary Table 9. The retained protein sequences used for multiple sequence alignment and construction of maximum likelihood gene trees.	Supplementary Table 9. The retained protein sequences used for multiple sequence alignment and construction of maximum likelihood gene trees.	Supplementary Table 9. The retained protein sequences used for multiple sequence alignment and construction of maximum likelihood gene trees.	Supplementary Table 9. The retained protein sequences used for multiple sequence alignment and construction of maximum likelihood gene trees.	Supplementary Table 9. The retained protein sequences used for multiple sequence alignment and construction of maximum likelihood gene trees.	Supplementary Table 9. The retained protein sequences used for multiple sequence alignment and construction of maximum likelihood gene trees.	Supplementary Table 9. The retained protein sequences used for multiple sequence alignment and construction of maximum likelihood gene trees.	Supplementary Table 9. The retained protein sequences used for multiple sequence alignment and construction of maximum likelihood gene trees.	Supplementary Table 9. The retained protein sequences used for multiple sequence alignment and construction of maximum likelihood gene trees.	Supplementary Table 9. The retained protein sequences used for multiple sequence alignment and construction of maximum likelihood gene trees.	Supplementary Table 9. The retained protein sequences used for multiple sequence alignment and construction of maximum likelihood gene trees.	Supplementary Table 9. The retained protein sequences used for multiple sequence alignment and construction of maximum likelihood gene trees.	Supplementary Table 9. The retained protein sequences used for multiple sequence alignment and construction of maximum likelihood gene trees.	Supplementary Table 9. The retained protein sequences used for multiple sequence alignment and construction of maximum likelihood gene trees.	Supplementary Table 9. The retained protein sequences used for multiple sequence alignment and construction of maximum likelihood gene trees.	Supplementary Table 9. The retained protein sequences used for multiple sequence alignment and construction of maximum likelihood gene trees.	Supplementary Table 9. The retained protein sequences used for multiple sequence alignment and construction of maximum likelihood gene trees.	Supplementary Table 9. The retained protein sequences used for multiple sequence alignment and construction of maximum likelihood gene trees.	Supplementary Table 9. The retained protein sequences used for multiple sequence alignment and construction of maximum likelihood gene trees.	Supplementary Table 9. The retained protein sequences used for multiple sequence alignment and construction of maximum likelihood gene trees.
Protein name	Protein identifier	Protein sequence
OSD1	A.trichopoda_AmTrH1.09G028300.1.p	MEILGKNQANHAPLTPVSFLERAGAVYSKRISIVYGRVRYTWEQTRERCRRLASSLRHFNIEKNDVVSVLAPNIPAMYELHFSVPMAGAVLNTINIRLDANTVATILRLSGAKLLFVDYQFFALAQAALNLLCGDSSGSHSAYPLTVIFIDDADQPSTMRPQHVEYEQLVEAGDPTYMPPPVADEWDPISLNYTSGTTSAPKGVVYSHRGAYLSTLSLLLQWEVGNEAVYLWSLPMFHCNGWTFTWGIAARGGTNVCMRNTTAPDIYRAISEHGVTHMCAAPIIFNLLLNPADEHRLKKPVRILTGGAPPPASLLDQIERLGFHITHAYGMTEATGPALVCEWLSEWDRLPSKERSQIKARQGISVLSLADADVVNPETMQSVRHDGHTMGEIILRGSS…
OSD1	A.thaliana_AT1G68270.1	MDNMELCEANNVPLTPITFLKRASECYPNRTSIIYGQTRFTWPQTYDRCCRLAASLISLNIAKNDVVSVVAPNTPAIYEMHFAVPMAGAVLNPINTRLDATSITTILRHAQPKILFIHRNFEPLAREILHLLSCDDLQLNLLVIFIDEYNSAKRVSSEELDYESLIQMGEPTSPLVENMFRIQNEQDPISLNYTSGTTADPKGVVISHRGAYLTSLGVIIGWEMSTCPVYLWIFAYVSLQWMDVYMGNSSARGHQCVYEPRNPLDMSHRSGPVHLMTGGSPLPAALVKKVQRLGFQVLHVYGLTEATGPALFCEWQDEWNRLTENQQMELKARQGLGILSVAEVDVKYNETQESVPHDGKTMGEIVMKGNNIMKGYLKNSKATFEAFKHGWLNTGDVGV…
OSD1	A.thaliana_AT1G65890.1	MDNLALCEANNVPLTPITFLKRASECYPNRTSIIYGKTRFTWPQTYDRCCRLAASLISLNIGKNDVVSVVAPNTPAMYEMHFAVPMAGAVLNPINTRLDATSIAAILRHAKPKILFIYRSFEPLAREILQLLSSEDSNLNLPVIFIHEIDFPKRVSSEESDYECLIQRGEPTPLLLARMFCIQDEHDPISLNYTSGTTADPKGVVISHRGAYLSTLSAIIGWEMGTCPVYLWTLPMFHCNGWTFTWGTAARGGTSVCMRHVTAPEIYKNIEMHNVTHMCCVPTVFNILLKGNSLDLSHRSGPVHVLTGGSPPPAALVKKVQRLGFQVMHAYGLTEATGPVLFCEWQDEWNRLPENQQMELKARQGLSILGLTEVDVRNKETQESVPRDGKTMGEIVMKG…
OSD1	A.thaliana_AT1G66120.1	MDNLVLCEANNVPLTPITFLKRASECYPNRTSIIYGQTRFTWPQTYDRCCRLAASLLSLNITRNDVVSILAPNVPAMYEMHFSVPMTGAVLNPINTRLDAKTIAIILRHAEPKILFVDYEFAPLIQEVLRLIPTYQSQPHPRIILINEIDSTTKPFSKELDYEGLIRKGEPTPSSSASMFRVHNEHDPISLNYTSGTTADPKGVVISHQGAYLSALSSIIGWEMGIFPVYLWTLPMFHCNGWTHTWSVAARGGTNVCIRHVTAPEIYKNIELHGVTHMSCVPTVFRFLLEGSRTDQSPKSSPVQVLTGGSSPPAVLIKKVEQLGFHVMHGYGLTEATGPVLFCEWQDEWNKLPEHQQIELQQRQGVRNLTLADVDVKNTKTLESVPRDGKTMGEIVIKG…
OSD1	A.thaliana_AT1G65880.1	MDDLALCEANNVPLTPMTFLKRASECYPNRTSIIYGKTRFTWPQTYDRCCRLAASLISLNISKNDVVSVMAPNTPALYEMHFAVPMAGAVLNPINTRLDATSIAAILRHAKPKILFLDRSFEALARESLHLLSSEDSNLNLPVIFIHENDFPKRASFEELDYECLIQRGEPTPSMVARMFRIQDEHDPISLNYTSGTTADPKGVVISHRGAYLCTLSAIIGWEMGTCPVYLWTLPMFHCNGWTFTWGTAARGGTSVCMRHVTAPEIYKNIEMHNVTHMCCVPTVFNILLKGNSLDLSPRSGPVHVLTGGSPPPAALVKKVQRLGFQVMHAYGQTEATGPILFCEWQDEWNRLPENQQMELKARQGISILGLADVDVKNKETQKSAPRDGKTMGEILIKG…
OSD1	C.reinhardtii_Cre03.g211745.t1.1	MRGLMQESPLNVCQILDYAAKWHPEQTVVSRQVEGGILVTTYSELHKRARLCAMALQGLGVRQGTFVATLAWNTSRHMEAWYGIMGCGAICHTLNLRLSVKDLVYIANDAQDEVVLADATLVPLLGQVLAGCPSVKHVVLLTDRLNMPPTGGLPPGVGVHCYEELLGAAAAAGGGAALAGFRWTQVDEHDACGMCYTSGTTGNPKGVLYSHRSNYLHAMLLVQADSLPLAASSCCLAVVPMFHANVWGLVFAAPLVGARLVLPGPYLDGASIYGLMEGHGVTMSAGVPTVWLALLQHCEEQGLSFSSLKMVAIGGAAAPLSMIEAFEVKHGVEVRHLWGMTELSPLGTLGDPKPASLGGRTRPPGGFRQLPAASGSGSSSSGPGSDAAFRRAYLGSKLK…
OSD1	C.subellipsoidea_57700	MWKHGKSPMDPAEDTVLIFDVDLAELIAKLAPKLHTVKKYIVLTDRGCMHRASDRADKGAWISQEAAGLKGALCYEELLKRERPRLHSFQWVKVDENAACGLCYTSGTTGRPKGVLYSHRANFLHAFTVSMPDASAMTSATTVLAVVPAFHANCWGLLFSAPLVGAKLVMPGPLLDGASLYQLLEEERCTLSAAVPTVFMGLLQYLRDTKQRLTHLKTITIGGAACPALLIQAFQEEYGVEMRHMWGMTELCPIGTVAGFKGTLPPLSKEGKLALQLKQGRVTPFVDMRIVDDEGQELPRDGKAYGELQVRGPHVIQRYYRHDEDAVDSDKWFNTGDVATLDPYGHMQITDRSKDVIKSGGEWISSIELENIAVSHPKVIEAAVIGIPDKKWTERPLLV…
OSD1	G.biloba_evm.model.chr1.1910	MEQLPKCEANYVPLSPLAFLERAAVVYAERRSIIYESLSFTWSQTMDRCRRLSSSLVSELHISKGDVVSVLAPNVPALYEMHFAVPMAGAVLNTINIRLDAQNVATILAHSQAKLLFVDYQFLPLARDALALISAKRTQTHAMPILILIDEPGQPRVGPQGISTSEALQYEELVRAGDPGFESRKPEDEWEAITLNYTSGTTSSPKGVVYSHRGAYLSTLSALLLWEMGREPVFLWTLPMFHCNGWTFPWGVAARGGTNVCIRNLCAGEVLGAINKHRVTHFCCAPIVFNILLNAKPHERQPLRETVRILTGGAPPPSSVVCKMEEMGFCVTHAYGLTEATGPALVCEWKDEWDQLDAGRRGHLKGRQGVSVLSLDQVDVKDPVSMSSVPRDGHTMGEV…
OSD1	G.biloba_evm.model.chr1.1924	MEQLPKSPSNYIPLTPLAFLERAAVASAQKTSVIYQNITFTWSQTRERCRRLADSLVSRLHVNKGDVVSVLAPNVPAILEMHFAVPMAGAVLNTINIRLDAHNVATILSHSQAKIFFVDYQFVRLARDALALMSTKQTQKRAMPLLIIIDEPGQQRNSRGGSTSAVLEYEELVRQGDPSFKPRKPQDEWEAITLNYTSGTTSAPKGVVYSHRGAYLSALSSLLMWDMGTEPILLWTVPMFHCNGWTYPWGVAARGGTNVCIRSLTAEEVFGAISKHRVTHICCAPIVFNIILNAKPHERQSLPSGKVHILTGGAPPAPAVVTKMEEMGFSVAHGYGLTEATGAALICEWKSEWNELDAIQRGRLKGRQGVSVLSLEEADVKDPDTMASVPRDGKTMGEI…
OSD1	G.biloba_evm.model.chr1.1954	MEQLPKCEANYAALSPVSFLERAGVVYAQRKSIVYGDVAFTWSQTLERCRSLASSLLSRLHVSRGDVVSVLAPNVPALYEMHFAVPMAGAVLNTINIRLDANNVATILSHSQAKLLFVDYQFLPLAREALAIISINQSEPMPNMPLLLLIDEPGQSAADGSTATTDILQYEDLVRGGDPFFEPRRPQDEWESIALNYTSGTTSAPKGVVYSHRGAYLSSLSALLLWEMGREPVFLWTLPMFHCNGWTFPWGVAARGGTNVCMRNIGAGDVFGAISKHRVTHFCCAPIVFNILLNSKPHERLPLPGTVHVLTGGAPPPSAIVLKMEEMGFCVTHAYGLTEATGPALVCEWKGEWDGLDDTQRGRMKGRQGVSVVSLDQVDVKEPLTMSSVPRDGHTMGEV…
OSD1	G.biloba_evm.model.chr1.1955	MEQLPKCEANYAALSPVSFLERTGVVYAQRKSIVYGDVAFTWSQTLERCRSLASSLLSRLHVSRGDVLSVLAPNVPALYEMHFAVPMAGAAKLLFVDYQFLPLAREALAIISINQSEPMPNMPLLLLIDEPGQSAAHVSTATTDILQYEDLVRGGDPCFEPLRPQDEWESIALNYTSGTTSAPKGVVYSHRGAYLSSLSALLLWEMGREPVFLWTLPMFHCNGWTFPWGVAVRGGTNVCMRNICAGDTFGAISKHRVTHFCCAPIVFNILLNPKPHERLPLPGTVHVLTGGAPPPPAIVLKMEEMGFCVTHAYGLTEATGPALVCEWKGEWDGLDDAQRGRMKGRQGVGVVSLDQVDVKESLTMSSVPRDGHTMGEVMLRGSSLMKGYLHDRHSTSQAF…
OSD1	G.biloba_evm.model.chr1.2004	MEKLSKCPANYVPLSPLTFLERAAVVYAQRTSIIYEGFTFTWAETMERCRRVASSLVSRFQMRRGDVVSVLAPNVPALYEMHFAVPMAGAVLNTINMRLDANNVATILAHSHAKLLFVDYQFLPLAKDALAILSSRQTAPMPTNMPLLLLIDEPWKLSDGSTELLQYEDLVRAGDPRFESLKPEDEWESITLNYTSGTTSAPKGVVYSHRGAYLSTLSALLLWEMGTEPVFLWSLPMFHCNGWTFTWGVAARGGTNVCIRNLCAGEMFGAISKHRVSHFCCAPIIFNIILNAKPHERQPLSRTVHILTGGAPPPPSMVSKMEEMGFCITHAYGLTEATGPALVCEWKDEWDQLDAAQRGRMKGRQGVSVVSLDQVDVKDPLTMASVAKDGHTMGEVMVK…
OSD1	G.biloba_evm.model.chr2.876	MKELPKCPANYVPLSPLSFLERAAVVYAERKSIIYQGISFTWAETMERCRRLASSLVALNIRKSDVVSVLAPNIPAVCEMHFAVPMAGAVLNTINTLLDAKSVATILAHSEAKLFFADHQFLCLAREALAMLPRGTATAPLLVVIGEPGQSQAGMEFGAEFGEYEALVRAGDPGFEPRRPDDEWDSITLNYTSGTTSAPKGVVYSHRGAYLSTLSALLLWEMGREPVYLWTLPMFHCNGWTFTWGVAARGGTNVCIRNISAAEIYGAISKHRVTHLCCAPIVFNFLLNAKPHERKPLPGRVDILTGGAPPPAAVVCKVEEMGFSVTHAYGLTEATGPALVCEWKSEWDRLDVGERGRMKGRQGVSVVSLQEVDVKKPDSMASVPRDGHTMGEVMVRGSS…
OSD1	G.max_Glyma.13G152900.1.p	MDNLQKCKANYTALTPLTFLMRAAACYANRTSVIHEGTHFTWAQTYERCCRLAFSLRALNVARNDVVSVLAPNIPAMYEMHFAVPMAGAVLNTINTRLDAKNIATILRHSEAKVFFVDYEYVSKAKDALRLLMDNNNNNNNKGVPKPTTINQQNSTFSLPLVIVIDDINTPTGIRLGELEYEQMVHHGNPNYVPEEIQDEWTPIALNYTSGTTSEPKGVVYSHRGAYLSTLSLILGWEMGSEPVYLWTLPMFHCNGWTFTWGLAARGGTNVCLRTTAARDIYSNIVLHNVTHMCCAPIVFNIILEAKQSEKIDIKLKRNSPVEILTGGAPPPASLLEQIESLGFHVTHAYGLTEATGPALVCEWQKEWNMLPKKEQAQLKARQGVSVLTMAGVDVKNLD…
OSD1	G.max_Glyma.02G240100.1.p	MDNLPKCQANYSPLSPVTFLTSTRKPMLSSYMHARMESEIKGKGSIIKINPNYNRKNKQTKMIMVSVLAPNIPAMYEMHFAVPMAGAVLNTINTRLDANNIATILRHSEAKVLFVDYEYVPKAKEALELLIAKKYHSSPPLLILIDDINSPTSIQFVELEYEQLVYNDDSNFFPEKIHDDTLSLILGWEMSTEPVYLWTLPMFRCYGWTFTWGVAARRGTNVCLRNVSAYDIYKNISLHHVTHPSERFEIKSIVEILTGGAPSPPSLIEKIESLGFHVMHAYGLTEATGSVLVCEWQQHWNQLPKDEQAQLKARLGVIILTLEDVDVKKVDTMESVSRDGKTMGEIVLRGSSIMKGYFKDLDSTLKAFSDGWFHTGDAGVIHKDGYLEIKDRSKYVIIS…
OSD1	G.max_Glyma.14G209600.1.p	MDNIPKCEANYSPLSPVTFLTRCAKCYGNRISIIHEGIRFTWQQTYERCCRLASSIRSLNLAKNDVVSVLAPNIPAMYEMHFAVPMAGGVLNTINTRLDANNIATILLHSEAKVLFVDYEYVPKAKETLELLMGKKCHSSTPLLILIDDINSPTGLQFGELEYEQLVYNGDPTFVPEKIHDEWAPIALNYTSGTTSAPKGVVYSHRGAYLSTLSLILGWKMGTEPVYLWTLPMFHCNGWTFTWGVAARGGTNVCLRNISAYNIYKNISLHHVTHMCCAPIVFNIILEAKPSERIEIKSSVEILTGGAPPPPSLIEKIESLGFHVMHAYGSTEATGPALVCEWQQQWNQLPKVEQAQLKARQGISILTLEDVDVINVDTMESVPRDGKTMGEIVLRGSSI…
OSD1	G.max_Glyma.18G044900.1.p	MDNLQKCQANYTALTPLTFLMRAAACYANRTSVIHEGTRFTWAQTYERCRRLAFSLRALNIARNDVVSVLAPNIPAMYEMHFAVPMAGAVLNTINTRLDAKNIATILRHSEAKVFFVDYEYVSKAKEALRLLMDDNNNNNLKKGVPKPTNQPHSTTFSLPLVIVIDDINTPTRIRLGELEYEQMVHHGNPNYFPEGIQDEWTPIALNYTSGTTSEPKGVVYSHRGAYLSTLSLILGWEMGSEPVYLWTLPMFHCNGWTFTWGVAARGGTNVCLRTTAARDIYRNIVVHNVTHMCCAPIVFNIILEAKQSERIDIKVINGKRKSPVEILTGGAPPPASLLEQIESLGFHVTHAYGLTEATGPALVCEWKKEWNMLPKKEQAQLKARQGVSVLTMADVDVK…
OSD1	K.nitens_kfl00061_0140_v1.1	MTSGPARTSGAAYDSLSKSAANYVPLTPLSFLRRTAAVFPERLSVIHGPRRFTWGETYRRCCQLASALQKHGVGQGDTVAVVAPNVPALYEAHFGVAMLGAVLNAVNIRMDARMIAHFLTHGQAKVVMVDREFLGVTESALAHASEADRSFRPFVVVIDDATADITWPPNEPSYCIRRYTEYEELLGRGDPNFRWEWPTDEWAAISLNYTSGTTSNPKGVVYHHRGAHLNAISNALVWSMPQHPIYLWTLPLFHCNGWCFPWTVALLAGTNVCLRKVTAANVYSAIAQHGVTHLSGAPTVLGMLVNAPPQEKRPLPHPVAIITAGAAPPPTILTRIEDAGFKVTHVYGLTESYGPAVVCAWKPEWDSLPATEQARLKSRQGVPYPALEGLDVLDPKTLN…
OSD1	M.polymorpha_Mapoly0103s0055.1.p	MVEDELPKCAANFSPLTPLTFIERAAKVYPDKESVIYGRRRFTWKLTMERCRRLASALVANRILPGHTVAVVAPNVPAMYDIHFGVPMSGAVLNTINTRLDARTMAVLLQHSAAKLIFVDTEFVPVVRQAVELWAAEQPGLERPPLIHVKDEEDEALEAQLRRGLFEELPEYEDFILHGQPNFATRMPDDEWDSISINYTSGTTSHPKGVVYSHRGAYLNSLALAMDWGMRAEPVYLWTLPMFHANGWCFPWIVAAMGGTNVCLRHVAAKPIHAAIKGNGVTHMCGAPVVLTIIANSHEFEARPVAHEIEFMTAAAPPPAATLAKMEGLGFRMTHAYGLTECYGPALSCAWKAEWDRLPLEERARIKARQGVGHLALPDAEVLDPKTLTPVRRDGETLG…
OSD1	M.polymorpha_Mapoly0014s0135.1.p	MVVSDDLPKCEANYAALTPISFLKRTASVYPDRKSVIYGDRVFTWSQTFDRCRQLASALRSFISAGDTVAVIAPNVPAMYELHFGVPMANAVLNTLNTRLDVRMLARILGHSEAKVFFVDTEFLEMAEQAVQQLSKKPLIVHIEDKAFQARAGRPVHPEYEDLLRRGDSKFPICWPADEWEAISINYTSGTTAHPKGVVYHHRGAYINALVSALDWQMPQGPVFLWTLPMFHCNGWLFPWTIAAQSGTNVCLRAVTPKAVFDAIAQHRVTHLCGAPVVLNMIYSAHEREKKPLPHAVHILTGGAPPPASVLLRIESLGFSVDHGYGLTESYGPATSCIWKPEWDSLPSEERASLKARQGVGHVGLVDVDVLDPHTMTPVPRDGQTMGEVMMKGNCLMKG…
OSD1	N.benthamiana_Nbe17g14590.1	MYEMHFAVPMAGAVLNAINTRLDAKTIAVILKHSEAKVFLVDYEYVEIAKKALELLQADFERSKTSEMLMPLVVVIDDINSPTGIRLGELEYEQLVFQGNPCYIPEEITEEWDPITMNYTSGTTSDPKGVVYSHRGAYLSSLSSILGWEMCTEPVYLWSLPMFHCNGWTFTWGIAARGGTNICLRNTTAQEMYTNIVSHNVTHMCCAPIVFNILLEAKPHEYRAITTRVQVLTGGAPPPVPLLEKIERLGFHVVHCYGLTEATGPALVCEWQQKWNKLHSENKAKLKARQGVGILTLADVDVKNFKNMQSVPRDGKSIGEICLRGSNMMKGYFKNDKANSEVFKNGWFFTGDVGVIHSDGYLEIKDRSKDVIISGGENISSIEVENSIMRHPNVVEVSV…
OSD1	N.benthamiana_Nbe17g16010.1	MDTLPKCGANYVPLTPLTFLTRASKCYANRTSIIYGDVRFTWSQTYDRCCRLASSLRSLNIVKNDVVSVLAPNIPALYEMHFAVPMAGAVLNAINIRLDAKTIAVILKHSEAKVFLVDYEYLEIAKKALELLQADFERSKISEMLMPLVVVIDDINSPTGIRLGELEYEQLVFQGNPCYIPEEITDEWDPITLNYTSGTTSDPKGVVYSHRGAYLSTLSLILGWEMGTEPVYLWSLPMFHCNGWTFTWGIAARGGTNICIRNTTAQEMYTNIVSHNVTHMCCAPIVFNILLEAKPHEYRAITTRVQILTGGAPPPAPLLEKIERLGFYVVHAYGLTEATGPALICEWQQKWNKLPSENKAKLKARQGVGILTLADVDVKNFKNMQSVPRDGKSIGEICL…
OSD1	N.benthamiana_Nbe17g16020.1	MDILPKCGANYVPLTPLTFLTRASKSYANRTSIIYGGVSFTWSQTYERCCRLASSLRSLNIVKNDVVSVLAPNIPAMYEMHFAVPMAGAVLNAINIRLDAKTIAVILKHSEAKVLLVDYEYLEIAKKALELLQADFERSKISEMLMPLVVVIDDINSPTGIRLGELEYEQLVFQGNPCYIPEEITDEWDPITLNYTSGTTSDPKGVVYSHRGAYLSTLSSILGWEMGTEPVYLWSLPMFHCNGWTFTWGIAARGGTNICIRNTTAQEMYTNIVSHNVTHMCCAPIVFNILLEAKPHEYRAITTRVQILTGGAPPPAPLLEKIERLGFHVVHAYGITEATGPALVCEWQQKWNKLPSENKAKLKARQGVGTLTLADVDVKNFKNMQSVPRDGKSIGEICL…
OSD1	N.benthamiana_Nbe18g19960.1	MGTESVYLWSLPMFHYNGWTFTWGIAATGGTNVCIRNTTVQEIYSNIALHKVTHMCAAPIVLNIILEAKLHELCQITAPVQILVGGAPPPAPLLEKIERLGFHVVHAYGLTEATGPALVCEWQAKWNKLPWEEQAKLRARQGLGILTLADVDVKNFKTMQSVPRDGKTTGEICLRGSSIMKGYLKNDKANSEVFKNGWFFTGDMGVIHPDGYLEIKDRCKDVIISGGENISSVEVESAILKHPSVIEASVVAMPHPRWGESPCAFVICWGSDIRPTPFGKENIDPNIYGYLTPLV
OSD1	N.benthamiana_Nbe18g19980.1	MDRLPKNGANFVPLTPLTFLTRASNSYATRTSVIYANIRFTWRQTYHRCCRLASSLMSLNIVKNDVVSVLAPNVPAMLEMHFAVPMAGAVLNTINTRLDPRNVALILKHSEAKVFFVDYEYVDKAKKALEILMSDLEMPMPLIVVIDDLDSPIGIRLGELEYEQLVYQGNPEYIPENIDDEWDPITLSYTSGTTSEPKGVVYSHRGAFLSTLSLILGWEMGTESVYLWSLPMFHCNGWTFTWGIAARGGTNVCIRNTTAQEIYSNIALHKVTHMCAAPIVLNIILEAKLHELCQIAAPVQILVGGAPPPAPLLEKIERLGFHVVHAYGLTEATGPALVCEWQAKWNKLPWEEQAKLKARQGLGILTLADVDVKNLKTMQSVPRDGKTTGEICLRGSSIM…
OSD1	N.colorata_Nycol.B01637.1.p	MDQLAKCPANYVPLTPTTFLQRAASVYAERTSIIYGGLSFTWKQTYERCRRLASSLRSLNIGKNDVVSVLAPNIPAMYEMHFAVPMAGAVLNTINSRLDANSVATILRHSEAKMLFVDCQLVRLARDAIMLLVGDAVPLVVVIDDLDKPTGARMGELEYERLVGAGDPGFTPAPLEDEWEPITLNYTSGTTSAPKGVVYSHRGAYLSTLSLVMQWDMPTAPVYLWSLPMFHCNGWTFTWGVAARGGTNVCIRNTSAAEIYRAIADHGVTHMCCAPIVFNIILNATPAELRRVDRTVEILTGGAPPPAALLQQIEERGFHVTHAYGLTEATGPALVCEWQTQWDELPCQDQARLKARQGVGVLSLADVDVKDLATMASVPRDGHTVGEIVLRGSSIMKGY…
OSD1	N.colorata_Nycol.I00541.1.p	MEQLPKCPANYVPLTPVTFLQRAASAYADRTSIIYERVRFTWRQTYERCRRLASSLRSLHIGKNDVVSVLAPNIPAMYEMHFAVPMAGAVLNTINTRLDANSVATILRHSEAKLLFVDHQLVQLAGDAILKLREIGEAAGCPVPPVILIDDLDGPTGCAIGALEYEALVQGGDPEFVPAVLEDEWDPISLNYTSGTTSAPKGVVYTHRGAYLSTVSLLLHWELRGSPVYLWTLPMFHCNGWTFTWGVAARGGTNVCLRTTAAAGIFRSIAEHGVTHMCCAPIVFNIILNAGPEQRRRIDRPVEILTGGAPPPAALLLQIEKRGFHVTHAYGLTEATGPALVCEWLQQWDELPTAERARLKARQGVGVLSLADVDVKNLDTMLSVARDGRTVGEIVLRGS…
OSD1	O.sativa_LOC_Os03g03790.1	MEQLPKRPANYVPLSPVGFLPRANAVYGDRTSVIYGRVRFTWSQTYARCRRLASSLLSLGVRNHDVVSVLAPNVPAMYEMHFAVPMAGAVLNTINTRLDARAVAGILRHSEAKVFFVDYQYVRLASDALQIVADEGRHVPLVAVIDDIDVPTGVRLGELEYEGLVARGDPAAELPSLADEWDAVTLNYTSGTTSAPKGVVYSHRGAYLSTMSLLMSWVVGDEPVYLWTLPMFHCNGWTFTWGMAARGGVNVCIRDARAADIYRAIARHGVTHLCCAPVVFNILLEGGEAAAKQLAAPVHVLTGGAPPPAALLERVERIGFRVTHAYGLTEATGPALACEWRAQWDRLPLPERARLKSRQGVSVLSLADADVKDAKTMARVPRDGKTVGEIVLRGSSIMK…
OSD1	O.sativa_LOC_Os09g38350.1	MDSLPKRDANYVPLSPITFLHRAASVYADRTSVVYGATSFTWRQTHHRCLRLAAALQSLAVSKNDVVSVIAPNTPALYEMHFAVPMAGAVLNAINTRLDAANVAAIVRHAEPKVLFVDYQFIRVATDALKAVMGDGDGDGGEVRAPLPLLVVIDDADKPTGARVGELEYEQLVARGDPARYPPRPVEDEWDAVALNYTSGTTSAPKGVVYSHRGAYLNTMGLLLQWGVGHEPVYLWSLPMFHCNGWTFTWGVAARGGTNVCIRAPTADAMYAAFAAHGVTHMCAAPVLFNILLDGACREPLRRPVEVLTGGAPPPAALLERVERLGFHVTHAYGMTEATGVVMVCEWREQWDALPPSERARLKARQGVSALTLADADVKDLKTMESVPRDGATMGEVVL…
OSD1	P.lambertiana_PILA_01583	MPFTRAIVTTSSGGKWCDSGSGRFGQQTGKKLGIHLVVKGSEWAHTLERCRLVASSLVNRFKIRKGEVVSVLAPNVPALYDSHFVVLMAGAVLNTINTRLDTRNVATILSHSHVKLLLIDYQILSLAKDAVALLESPLVTPRLILIHDHDHSLAAAHATGLCKQVGVVINATYEELVRARGGTNVCIHNTSTEDIYTAINEHHVTHFCCAPIVFNILLDHPHHEPLHGRVHVLTRGVPPAPSILSKVEDMGFLVTHAYGLTEATGPALVCEWKSEWDDAHLSLAERGVLKGRQGVGVLSLDNVDVKNLVTMSSVARDGQSTGEIMLRGSSIMKGYLHDSKSTAEAFASGWFHTGDVGIIHPYGYVEIKDRSKDVIISSGENISNVEVESILYTQPVVSE…
OSD1	P.lambertiana_PILA_26005	MENQGKCAANYVPLSPLSFLHRAATVYANQTSIIYDEGGVRFTWADTLERCTRVASSLVNRFKIRKGEVVSVLAPNVPALYESHFAVPMAGAVLNTINTRLDAHNVATILSHSRAKLLLVDYQLLSLAKDALALLESPLVSPRLILIHDHDHGLAAAHAAGLCKQVGVVINATYEELVRGGDPRFDSVKPADEWESICLNYTSGTTSPPKGVLYSHRGAYLSSMSMLLLWEMGREPVYLWTLPMFHCNGWTFPWAVAARGGTNVCIRNTSAEEIYRAINEHHSEWDDAHLSPAERGVLKGRQGVGVLSLDNVDVKNPVTMSSVARDGQSMGEIMLRGSSIMKGYLHDPKSTAEAFAGGWFHTGDVGVIHPDGYVEIKDRSKDVIISGGENISSVEVESV…
OSD1	P.lambertiana_PILA_28625	MAGAVLNTINTHLDARNIATILSHSHAKLLLVDYHFLSLAKDALALLESPLVTPRLILIHDHDHSLAAAHAAGLCKQVGVVINATYEELVRGGDPRFDSVKPADEWESIFLNYTSGTTSAPKRVLYSHRGAYLSSMSMLLLWEMGREPVYLWTLPMFHCNSWTFPWAVAARGGTNVCIRNTSAEEIYTAINEHHVTHLCCAPIVFNILLDHPHHEPLHGRVHVLTGGAPPAPSILSKVEDMGFLVTHAYGLTEATGPTLACEWKSEWDDAHLSPAERGVLKGRQGVGVLSLDNVDVKNPVTMSSVAIDGQSMGEIMLRGSSIMKGYLHDSKSTAEAFAGGWFHTGDVGVIHPDGYVEIKDVEIKDGSLRSSLGGKQCRRKWSIKLLEFKIIAPSTPLNG…
OSD1	P.tabuliformis_Pt1G20430.1	MENLAKCGANYAPLSPLTFLHRAAVVYANRPSMIYDQGGVRFTWAETSERCTRVASSLVNRFEIQKGDVVSVLAPNVPALYEAHFAVPMAGAVLNTINSRLDARNVATILSHSRAKLLLVDYQLLPLAKDALALLESSLVTPRLILIHDLDDGLAAAHIAQLVSQVGVVISSTYEELVRGGDPRFDFVKPANEWEAIALNYTSGTTSAPKGVVCSHRGTYLTCMSVLLLWEMGREPVYLWTLPMFHCNGWTFTWALAARGGTNVCIRNTTPEEIYGAIEKHHVTHFCCAPIIFNILLEHPQQQPLPGRVEVLTGGAPPAPAILSKVEDMGFIVTHVYGLTEATGPALACEWKSEWDNAQLFPAQRGALKGRQGVGVLSLDQMDVKDPVTMSSVPRDGQT…
OSD1	P.tabuliformis_Pt1G20440.1	MENLAKCGANYAPLSPLTFLHRAAVVYPNRPSMIYDQGGVRFTWAETSERCTRVASSLVNRFEIQKGDVVSVLAPNVPALYEAHFAVPMAAAVLNTINSRLDARNVATILSHCRAKLLLVDYQLLPLAKDALALLESSLVIPRLILIHDLDDGLAAAHIAQLVSQVGVVISSTYEELVRGGDPRFDSVKPANEWEAIALNYTSGTTSAPKGVVYSHRGAYLSCMSMLLLWEMGREPVYLWTLPMFHCNGWTFTWAIAARGGTNVCIRNTTAEEIYGAIKEHHVTHFCCAPIIFNILLEHPQQQPLPGRVEVLTGGAPPAPAILSKVEDMGFIVTHAYGLTEATGPALACEWKSEWDNAQLSPAQRGALKGRQGVGVLSLDQMDVKDPVTMSSVPRDGQT…
OSD1	P.tabuliformis_Pt1G20450.1	MENLAKCGANYAPLSPLTFLHRAAVVYPNRPSMIYDQGGVRFTWAETSERCTRVASSLVNRFEIQKGDVVSVLAPNVPALYEAHFAVPMAAAVLNTINSRLDARNVATILSHCRAKLLLVDYQLLPLAKDALALLESSLVIPRLILIHDLDDGLAAAHIAQLVSQVGVVISSTYEELVRGGDPRFDSVKPANEWEAIALNYTSGTTSAPKGVVYSHRGAYLSCMSMLLLWEMGREPVYLWTLPMFHCNGWTFTWAIAARGGTNVCIRNTTAEEIYGAIKEHHVTHFCCAPIIFNILLEHPQQQPLPGRVEVLTGGAPPAPAILSKVEDMGFIVTHAYGLTEATGPALACEWKSEWDNAQLSPAQRGALKGRQGVGVLSLDQMDVKDPVTMSSVPRDGQT…
OSD1	P.tabuliformis_PtXG34420.1	MSMLLLWEMRREPVYLWTLPMFHCNGWTFTWAIAARGGTNVCIRNTTAEEIYGAIKQHHVTHFCCAPIVFNILLDYPNPQPLPGKVEVLTGGAPPAPAILSKVEDMGFIVTHAYGLTEATGPALACEWKSEWDDAQLSPAQRAALKGRQGVGVLSLEEVDVKDPVTMSSVARDGQSMGEIMLRGSGIMKGYLHDPENTAKAFEGGWFHTGDVGVVHPDGYVEIKDRSKDVIISGGENISSVEVESVLYTHPLVSEAAVVAMPHPRWGETPCAFIKRKHNDDTIITEEEIVSFCREKLPHYMVPKAVVFLTELPKNPTNKILKNLLRDQAKHLSTASTAKASARGVGRTKPAASRQKNRPQFDNDGEHYVVAKSRL
OSD1	P.tabuliformis_PtXG34430.1	MENLAKCGANYAPLSPLTFLHRAAVVYADRPSMIYDQGGVRFTWAETSERCTRVASSLVNRFQIQKGDVVSVFAPNVPALYEAHFAVPMAGAVLNTINTRLDARNVATILSHSRAKLLLVDYQLLPLAKDALALLESSLVIPRLILIHDLDDGLAAAHIAQLVSQVGVVISSTYEELVRGGDPRFDSVKPADEWEAIALNYTSGTTSAPKGVVYSHRGAYLSCMSMLLLWEMGREPVYLWTLPMFHCNGWTFTWALAARGGTNVCIRNTTAEEIYGAIKKHHVTHFCCAPIIFNILLEHPQQQPLPGRVEVLTGGAPPAPAILSKVEDMGFIVTHAYGLTEATGPALACEWKSEWDNAQLSPAQRGALKGRQGVGVLSLDQMDVKDPVTMSSVPRDGQT…
OSD1	P.tabuliformis_PtXG34440.1	MENLAKCGANYAPLSPLTFLHRAAVVYADRPSMIYDQGGVRFTWAETSERCTRVASSLVNRFQIQKGDVVSVFAPNVPALYEAHFAVPMAGAVLNTINTRLDARNVATILSHSRAKLLLVDYQLLPLAKDALALLESSLVIPRLILIHDLDDGLAAAHIAQLVSQVGVVISSTYEELVRGGDPRFDSVKPADEWEAIALNYTSGTTSAPKGVVYSHRGAYLSCMSMLLLWEMGREPVYLWTLPMFHCNGWTFTWALAARGGTNVCIRNTTAEEIYGAIKKHHVTHFCCAPIIFNILLEHPQQQPLPGRVEVLTGGAPPAPAILSKVEDMGFIVTHAYGLTEATGPALACEWKSEWDNAQLSPAQRGALKGRQGVGVLSLDQMDVKDPVTMSSVPRDGQT…
OSD1	P.tabuliformis_PtXG34710.2	MENLAKCGANYAPLSPLTFLHRAAVVYANRPSMIYDQGGVRFTWAETSERCTRVASSLVNRFEIQRGDVVSVLAPNVPALYEAHFAVPMAGAVLNTINTRLDARNVATILSHSRAKLLLVDYQLLPLARDALALLESSLVIPRLILIHDLDDGLAAAHIAQLVSQVGVVISSTYEELVRGGDPRFDSVKPADEWEAIALNYTSGTTSAPKGVVYSHRGAYLSCMSMLLLWEMGREPVYLWTLPMFHCNGWTFTWALAARGGTNVCIRNTTAEEIYGAIKKHHVTHFCCAPIIFNILLEHPQQQPLPGRVEVLTGGAPPAPAILSKVEDMGFIVTHAYGLTEATGPALACEWKSEWDNAQLSLAQRGALKGRQGVGVLSLDQMDVKDPVTMSSVPRDGQT…
OSD1	P.tabuliformis_PtXG34720.1	MENLAKCGANYAPLSPLTFLHRAAVVYANRPSMIYDQGGVRFTWAETSERCTRVASSLVNRFEIQRGDVVSVLAPNVPALYEAHFAVPMAGAVLNTINTRLDARNVATILSHSRAKLLLVDYQLLPLARDALALLESSLVIPRLILIHDLDDGLAAAHIAQLVSQVGVVISSTYEELVRGGDPRFDSVKPADEWEAIALNYTSGTTSAPKGVVYSHRGAYLSCMSMLLLWEMGREPVYLWTLPMFHCNGWTFTWALAARGGTNVCIRNTTAEEIYGAIKKHHVTHFCCAPIIFNILLEHPQQQPLPGRVEVLTGGAPPAPAILSKVEDMGFIVTHAYGLTEATGPALACEWKSEWDNAQLSLAQRGALKGRQGVGVLSLDQMDVKDPVTMSSVPRDGQT…
OSD1	P.tabuliformis_PtXG34730.1	MEALGKCGANYVPLSPVTFLDRAAVVYAKRTSIIYDQGGVRFTWAETAERCRRLASSLVNRLKIRKGDVVSVLAPNVPALYEAHFAVPMAGAVLNTINSRLDARNVATILSHSRAKLLLVDYQLLSLAKDALALLESPLLIPRLILIHDLDDGVPAAHIARLVKQVGVVISGTYEELVRGSDPRFEPVKLADEWEAIALNYTSGTTSAPKGVVYSHRGAYLSSMSMLLLWEMRREPVYLWTLPMFHCNGWTFTWAIAARGGTNVCIRNTTAEEIYGAMKQHHVTHFCCAPIVFNILLDYPNPQPLPGRVEVLTGGAPPAPAILSKVEDMGFVVTHAYGLTEATGPALACEWKSEWDDAQLSPAQRAALKGRQGVGVLSLEEVDVKDPVTMSSVARDGQS…
OSD1	P.tabuliformis_PtXG34990.1	MENLGKWEANYVPLSPLSFLHRAATVYANRTSVIYDYGGLRFTWAQTMERCTRVASSLFHSFNVRKGDVVSVLAPNVPALYETHFAVPMAGAVLNTINTRLNARNVATILSHSRAKLLLVDYQFLSLAKDALALLESPLIIPRLILIHDHDHGHATAHIAGLCDQVGVVIRGTYEELVRGGDPRFNPVKPADEWESIALNYTSGTTSAPKGVVYSHRGAYLSSMSMLLLWEMGTEPIYLWTLPMFHCNGWTFTWALAARGGTNVCIRNISAQEIYAAIRQHRITHFCCAPIVFNILLEHPNPEPLHGRVHVLTGGAPPPPSTLSKVEDMGFLVTHAYGLTEATGPALACEWKSEWDNAQLSPAQRSALKGRQGVGVLSLEEVAVKNPVTMSSVPRDGKS…
OSD1	P.tabuliformis_PtXG35020.1	MENQGKCAANYVPLSPLSFLHRAATVYANRTSTIYDQGGVRFTWADTLQRCTRVASSLVNRFKIRKGEVVSVLAPNVPALYESHFAVPMAGAVLNAINTRLDARNVATILAHSQAKLLLVDYQLLSLAKDALSLLESPLLTPRLILIHDHDDGLAAAHVAGLCNQVGVVISGTYEELVRGGDPRFNPVKPADEWESICLNYTSGTTSAPKGVLYSHRGAYLSSMSMLLLWEMGREPVYLWTLPMFHCNGWTFTWAIAARGGTNVCIRNTSADEIYGAINHHHVTHLCCAPIVFNILLDHPNPPPLHGKVHVLTGGAPPAPTILSKVEDMGFLVTHAYGLTEATGPALACEWKSEWDDAQLTPAQRGVLKGRQGVGVLSLDQVDVKNPVTMASVPRDGES…
OSD1	P.trichocarpa_Potri.006G036300.1.p	MDQLPKCDANYVPLTPINFLKRAAKVYGNRHSVVYEGIHFTWQQTYERCLCLADSLRSFDISKNDVVSVLAPNIPALYEMHFAVPMAGGVINAINTRLNPNHVATILRHSEAKVFFVDYQFVQLARQALQILMSSESISSKLVLPSVVLIDDIESPTGAIFGEWEYEQLVRKGNPGHIPFEVQDEWDPIALNYTSGTTSEPKGVVYSHRGVFLGSLGVIIGWEMASEPVYMWSLPMFHCNGWTFAWGIAARGGTNVCLRNTTAKDMYRNIAQHRVTHMCCAPIVFNILLEAKPEERREIASPVQILVGGAPPPASLLEKMKPLGFHVTHSYGLTEVGPALVCEWQAKWNNLPSQDQSKIMARQGINSVALAHMDVKDLNTMISVPRDGKTMGEIVLKGS…
OSD1	P.trichocarpa_Potri.006G036200.1.p	MDQLPKCDANYVPLTPINFLSRAAKVYGNRLSVVYEGIHFTWQQTYERCLRLADSLRYFNISKNDVVSVLAPNIPALYEMHFAVPMAGGVINAINTRLNPSHVATILRHSEAKVFFVDYQFVQLARQALEILMASESNSSKLVLPLVVLIDDIESPTGAIFGEWEYEQLVRKGNPGYIPYEVQDEWDPIALNYTSGTTSEPKGVVYSHRSVFLGSLGEIIAWEMASEPVYMWSLPMFHANGWTLAWGIAARGGTNVCLRNTTAKDMYRNIAQYRVTHMCCAPIVFNILLEAKPEERREITSPVQILAGGAPPPASLLEKMKPLGFHVTHTYGLTEVGPALVCEWQAKWNNLPSQDQSKIMARQGINTVALAHMDVKDLNTMIGVPWDGKTMGEIVLKGS…
OSD1	P.trichocarpa_Potri.004G082000.1.p	MDQLQKCDANYVPLTPVTFLKRASAVYANRTSVIYEGTRFTWRQTYERCCRLADSLRSLNVGKNDVVSVLAPNIPAVYEMHFAVPMAGAVLNTINTRLDAKNIATILIHSGAKVFFVDCQYKELADKALRFLEGPVPSIIASIDDVDTPTGVRFGQFEYEQLVQRGNPGYTGELIQDEWDPIALNYTSGTTSAPKGVVYSHRGAYLSTLSLILGWEMGSAPVYLWSLPMFHCNGWTFTWGVAARGGTNVCIRNTSAKDMYQSIADHKVTHMCCAPIVFNILLEAKPHERREITSPVEILTGGAPPPASLLEKIESLGFHVTHAYGLTEATGPALVCEWQTKWNKLPQQDQSKLKARQGISILTLADADIKDLDTMASMPRDGKTMGEIVLRGSSIMKGY…
OSD1	P.trichocarpa_Potri.016G034800.1.p	MDQLPKCDANYVPLTPINFLKRAAKVYGNRLSVVHERTHFTWQQTYERCLRLADSLRSFNIAKNDVVSVLAPNIPALYEMHFAVPMAGGVINAINTRLNPNHVATILRHSEAKVFFVDYQFVQLARQALQIMMTSESISSKLVLPSVVLIDDIESPTGAIFGEWEYEQLVRKGNPGYIPYEVQDEWDPIALNYTSGTTSEPKGVVYSHRGVFLGSLGIIIGWEMESEPVYLWSLPMFHCNGWTLAWGIAARGGTNVCLRNTTAKDMYRNIAQHKVTHMCCAPIVFNIILEAKPDERREISSPVQILVGGAPPPASLLEKMKPLGFHVTHSYGLTEVGPALVCEWQAKWNNLPSQDQSRIMARQGINTVALAHMDVKDLSTMISVPWDGKTMGEIVLRGS…
OSD1	P.trichocarpa_Potri.017G138350.1.p	MDQLLKCDANYVPLTPITFLKRANAVYANRTSVIYEGTRFTWSQTYERCCRLADSLRSLNVGKNDVVSVLAPNIPAVYEMHFAVPMAGAVLNTINIRLDAKNIATILSHSGAKVFFVDYQYKELASKALSFLDGAVPSIIACIDDIDTPTGVQFGQLEYEQLVQRGNPGYTGELVQDEWDPIALNYTSGTTSAPKGVVYSHRGAYLSSLSLILGWEMGNAPVYLWSLPMFHCNGWTFTWGVAARGGTNVCIRNTSAKDMYHNIAEHAVTHMCCAPIVFNVLLEARPHERREITSPVEILTGGAPPPASLLQDIERLGFHVTHAYGLTEATGPALVCEWQKKWNKLPQQDQAKLKARQGISILTLADADVKDLDTMVSVPRDGKTMGEIVLRGSSIMKGY…
OSD1	P.trichocarpa_Potri.017G138451.1.p	MDQLLKCDANYVPLTPITFLKRANAVYANRTSVIYEGTRFTWSQTYERCCRLADSLRSLNVGKNDVVSVLAPNIPAVYEMHFAVPMAGAVLNTINTRLDARNIATILSHSGAKVFFVDYQYKELASKALSFLDGAVPSIIACIDDIDTPTGVQFGQLEYEQLVQRGNPGYTDELVQDEWDPIALNYTSGTTSAPKGVVYSHRGAYLSSLSLILGWEMGNAPVYLWSLPMFHCNGWTFTWGVAARGGTNVCLRNTSAKDMYNNIAEHAVTHMCCAPIVFNILLEARPHERREITSPVEILTGGAPPPASLLQKIERLGFHVTHAYGLTEATGPALVCEWQKKWNKLPQQDQAKLKARQGISILTLADADVKDLDTMVSVPRDGKTMGEIVLRGSSIMKGY…
OSD1	P.menziesii_PSME_00090	MCSVARDGQSMGEIMLRGSSIMKGYLHDPKSTAEAFSGGWFHTGDVGVVHPDGYVEIKDRSKDVIISGGENMSSVEVESILYSHPLVAEAAVVGMPHRRWGETPCAFIKTTTTDSIVKQEDIVSFCREKLPHYMVPKAVVFMTELPKTSTGKIQKNLLRERAKIIFPISAVAAPAQTLRNGRALLTQAVNNPDRTCKHGRVALSRF
OSD1	P.menziesii_PSME_03263	MEDLRKCRANYVPLSPLTFLHRAAVVYANRASIIYDQGGLRFTWAETSERCKRVAWSLVNRLKIQKGEVVSVLAPNVPALYEAHFAVPMAGAVLNTINSRLNARNVATILAHSRAKLLLVDYQLLSLAKNALALLESPVIVPRLILIHDHDDGLAAAAHITRLVNQVGVGISGTYEELVRGGDPLFEPVKPADEWEAIALNYTSGTTSAPKGVVYSHRGAYLSSLSILLLWEMGREPVYLWTLPMFHCNGWTFTWAVAARGGTNVCIRNTSAEEIYGAIRQHHVTHLCCAPIVFNILLDHPAQSQPLQRRVEILTGGAPPPPSILCKMEDMGFLVTHAYGLTEATGPALACEWKSEWDDAQVSPAQRGVLKGRQGVGVLSLEEVDVKNPVSMSSVPRDG…
OSD1	P.menziesii_PSME_08924	MEDLKKCEANYVPLSPLTFLQRAATVYANRTSIIYDHGGLRFTWAQTTDRCKRVASSLVNSLHIRKGDVVSVLAPNVPALYEAHFAVPMAGAVLNTINTRLDARNVATILAHSHAKFLMVDYQFLSLAKDALALLESSQMIPRLILIHDHDDGLAGAAHFAGLCNQVGVAISGSYEELVRGGDPRFEPVKPADEWEAIALNYTSGTTSAPKGVVYSHRGAYLSSMSILLLWEMGREPVYLWTLPMFHCNGWTCTWALAARGGTNVCIRNTSAQEIYLAINQHRVTHLCCAPIVFNILLDHPNRQPLQGKVHVLTGGAPPAPSILRKVEDMGFLVTHAYGLTEATGPALACEWKSEWDDDCLLCPTQRGVLKGRQGVGVLSLEEVDVKNPVTMCSVARDG…
OSD1	P.menziesii_PSME_11542	MVSVLVPNVPALYETHFAVPMAGAVLNTINIRLDARNVPTILAHSHAKYLLVDYQFLSLAKDALALLESSLIIPRLILIHDHDDGHIASLCNQVGVAISGTYEELVRGGDPCFDTVKPADEWDSICLNYTSGTTSAPKGVLYSHRGAYLSSMSILLLWEMGREQVYLWTLPMFHCNGWTFPWAVAARGGTNVCIRNTSAEEIYLAIRQHHVTHLCCAPIVFNILLEHPNPQPLQGRVHVLTGGAPPAPSILSKVEDMGFLVTHAYGLTEATGPALACEWKSEWDDAQVSPAQRGPSRSGRVESRPDGREGSCDNAQRATGWTEHGRDHAEKQRYHEGREAPALHGSQGCRFHEGSAQDWHRKNTEELRERAKHLSTSTTTTAAAPTETLRKKAAASKEQ…
OSD1	P.menziesii_PSME_31338	MYYDASIVLSYDKSVPSFNQKHFAQKSRFESNRIAREFLIIVEETAEREFLIIFEERAEVVNQKEGMENQAKCGANYVPLSPLSFLHRAATVYANRTSIIYDEGGVRFTWAETVERCTRVASSLVNRLKLRKGEVVSVLAPNVPALYETHFAVPMAGAVLNTINTRLDARNVATILAHSHAKFLLVDYQFLSLAKDALALLESSLIIPRLILIHDHDDGLTGAAHIAGLCNQVGVAISGTYEELVRGGDPCFDTVKPADEWDSICLNYTSGTTSAPKGVVYSHRGAYLSSMSILLLWEMAREPVYLWTLPMFHCNGWTFPWAIAARGGTNVCIRNTSAEEIYGAIRQHHVTHLCCAPIVFNILLEHPNPQPLQGRVHVLTGGAPPAPSILSKVEDMGFL…
OSD1	S.bicolor_Sobic.001G518800.1.p	MDQLPKRPANYVPLSPVGFLPRANAVYGDRASVIYGRVRFTWRQTYHRCRRLASALLSLGVRRGDVVSVLAPNVPAMYEMHFAVPMAGAVLNTINTRLDAGAVATILRHSGAKLFFVDYDYVRLASDALRLLAADGTPAVPLVAVIDDIDSPTGARLGELEYEALVAHADPDADLPPLEDEWDAVTLNYTSGTTSAPKGVVYSHRGAYLSTTSLLLQWGVTTEPVYLWTLPMFHCNGWTFTWGMAARGGVNVCIRDARPADIYRAIARHRVTHMCCAPVVFSILLEGQGAGDGAARQLEAPVHVLTGGAPPPAALLERVERIGFKVTHAYGLTEATGPALACEWRGQWDRLPLPERARLKARQGVSVLSLADADVKNAETMVSVPRDGKTVGEIVLRGS…
OSD1	Z.mays_Zm00001eb002380_P001	MDQLPKRPANYVPLSPVGFLPRANAVYGDRTSVIYRGVRFTWRQTYARCRRLASALLSLGVVRRGDVVSVLAPNVPAMYEMHFAVPMAGAVLNTINTRLDAAAVATILRHSGAKLFFVDYDYVRLASDALRLLDAADVPLVAVIDDIHSPTGARLGELEYEALLAHGDPDADLPPLQDEWDAVTLSYTSGTTSAPKGVVYSHRGAYLSTTSLLLQWGVPAEPVYLWTLPMFHCNGWTFTWGMAARGGVNVCIRDARPADIYRAIARHRVTHMCCAPVVFSILLDGDGDSDGAARQLQAPVHVLTGGAPPPAALLERVERIGFNVTHAYGLTEATGPALACEWRDQWDRLPLPERARLKARQGVSVLSLADADVKNADTMLSVPRDGRTVGEIVLRGSSV…
AIM1	A.trichopoda_AmTrH1.05G007000.1.p	MSLLMDVGADGVAVITISNPPVNSLATTIIAGLKEKYDEAIRRDDVKAIVLVGEGGKFSGGFDINVMKRVQKTGDKSILPDVSVALLNDTVEAARKPSVAAIQGLALGGGLELAMACNARISTPKAQLGLPELTLGVIPGFGGTQRLPRLVGLSKAIEMMLLSKPITSDEGRKLGLIDEIVPADELLRVSRKWALDIAERRKPWLISLHLTDKLGSLSEARDTLKIARQQAARIAPNMPQHQVCLDAIEEGIVSGGYAGVVKEAKIFKESVVSDTAKGLIHAFFAQRTTSKITGVTDIGLRPRPIKKVAVIGGGLMGSGIATALILSNTCVILKEANSNYLQQGIDRISANLKGLVAKGTISNDKFDKTMSLVKGALDYSEFSTVDMVIEAVIENVSLK…
AIM1	A.trichopoda_AmTrH1.05G006900.1.p	MSLLMDVGADGVAVMTISNPPVNSLATTIIAGLKEKYDEAIRRDDVKAIVLVGEGGKFCGGFDINVMQRVQKTGERSTPPGISVVLLNDTIEAARKPSVAAIQGLALGGGLELAMACNARISTPKAQLGLPELTLGIIPGLGGTQRLPRLVGLSKAIEMMLLSKSITSDEGKKLGLIDEIVPADELLRISRKWALDISERRKPWLISLHRTDKLGSLSEARETLKIARQQAARIAPNMPQHQVCLDVIEEGIVSGGYAGVVKEAELSKELVVSDIARGLMHAFFAQRATSKIPGVTDIGLRPRPIKKVAVIGGGLMGSGIATALILSNTRVILKEVNSNYLQQGIDRISANLKGLVEKGTMSKDKFDKSMSLVKGVLDYSEFSTVDMVIEAVVENVSLK…
AIM1	A.thaliana_AT4G29010.1	MAKKIGVTMEVGNDGVAVITISNPPVNSLASPIISGLKEKFRDANQRNDVKAIVLIGNNGRFSGGFDINVFQQVHKTGDLSLMPEVSVELVCNLMEDSRKPVVAAVEGLALGGGLELAMACHARVAAPKAQLGLPELTLGVIPGFGGTQRLPRLVGLAKATDMILLSKSISSEEGHKLGLIDALVPPGDVLSTSRKWALDIAEGRKPFLQSLHRTDKIGSLSEARAILKNSRQLAKKIAPNMPQHHACIEVIEEGIIHGGYSGVLKEAEVFKQLVLSDTAKGLVHVFFAQRATSKVPNVTDVGLKPRPIKKVAVIGGGLMGSGIATALLLSNIRVVLKEINSEFLMKGIKSVEANMKSLVSRGKLTQDKAGKALSLFKGVLDYTEFNDVDMVIEAVIEN…
AIM1	C.braunii_g19869	MGAWPGYFPVGPWPAQGPYPMIPQNQNLGGEQNTGRLQLTGQNQAGSCRQGGQNQNRSQGQGQGRGRGRNGGRNQGPGERGAGNRGGGNQGRNWGQPQGGANPVGQEYQQGYGRGYDQSYGRGYGRGNGQWSGQGYGRGWTDYRECVCTHCAIKGHTVKRCHVRKLDKRERLITSNMEGEVFDQNGRVIDPEIPGGTREEALRVAALGPNAPGMFRIWQEREEPVVQVEDITDLEEEVSRMGIGEDKGDVSLVEEETEEEDVRTNVRDTFDTMGDLVDKMQRLHLRLRGICEEAGREGAGCPKVFTMGHGGSGDGPNEPNPRMLRANMAARNSGSQRSMRGTIPFATRRPATGNPQKEQAKASQPAEEEPPITVEGDEDENEKIREEEERQAEIRAKRR…
AIM1	C.reinhardtii_Cre16.g695050.t1.2	MAPQPEAQYRVDPDGVAVITLNYPPLNALHPLLLRSLFEALRRAHADPAVKAVVLTGANNNFCAGFDISQFQNPDAGSGGGIDNSINDAICKYLEGGAKPVVAAVQGVALGGGLEVAMGCNARVAVRGTKLGLPELTLGIIPGFGGTQRLPRLVGLAKGCEMMLTSAPIKAEAGLKLGLVDVLAPDAAGLMPAARALALDIAAGRRPRMYSLTRTDKLPPLGEALALLDMARAEAGRRARGLAHPQLCLDAVQAGVERGGQEGLAAEGRAFAAAAALDTHKALVHIFFAQRATKKVKGVTDVPGLKPRPIRCVAVLGGGLMGSGIATALALAGVEVILKEVSQQFLDGGMARIKANVASRVKKGAMSQAAADAALGRVSGALDYAGFARADMVIEAVIE…
AIM1	C.crispus_CDF38616	MVAALHRHRPRRPSIDSLHPLTSPRRGKRPVTCVPELPTGNQILSHPKIPQFFSDERIEQEIVDKADPWSFGSCKLAQHDEGTYRQGPAEGFCRLQTSPTTAVFYVFPRTHSTVPTMSRPRVDMDKRQGGIAILSFANPPVNALSSTLQKEISTALKSVLADSSVRAVVVHGAGSPGFFSSGADVSQFAGFASGQEVFSAEGSWFYSGAEESPIPVVAAVDGVCFGGALEFALCCSARVASEKSSFSLPELKLGIIPGLGGTQRLPRLVGFEKAIPMMLNSSVLPAHAACDAGLHGGRKGLKEEARVFLKLVTSPESQGTVHMFFGSRQTSKVKLQNDPCANEKGRVPKKVSIIGGGLMGAGIATAILSANIPVVIKELNEKFAASARKRVERNLGIKG…
AIM1	C.subellipsoidea_54823	MTNPTATLEVGSDGVAIITLTNPPVNALHPAVLNALFNCLREAHSRQDVKAIVVTGAKGRFSAGFDINQFAKSGGGGIDSRINDNFCALLESGPKPTVAAVETMALGGGLEVAMACNARLCTPGTKVGLPELQLGILPGFGGTQRLPRLVGLQTAAQMMLTSAPINDKKAAKLGLVDGVVPKEKLLAAARAWASEIAAGTKPRNFSLYRTDKLESLGEALPILEFARAETQKRAPHLTHPLLCLDAIRVGIEEGGLAGLKQARICTPNFCAESVAFNKAASLDTHKALVHIFFAQRATKKVKGITDGGLKPRRIKKIAVLGGGLMGSGIATASALAGIEVIVKEVNQKFLEGGMARIKSNLASRVKKGKMTQEAADAVFARVKGALDYNDFASVDMVIE…
AIM1	G.sulphuraria_EME27172	MQSGWSVELNVDNQGVALISFSNPPVNALSNPLSQSLFEKLKQAYERPDVKAIVLFGKNGVFSGGADITEFAALYDPKASPKDVEVKAHIFQMLEEGSKPTVAAINGVAFGGGLEMILCCQERVGTKRASFTLPELRIGLIPGLGGTQRLPRVIGLEAALPVMLQTKVLKGQEANKLGLLAALVDGEEELLATAKKVALEIAQGLRERKNHLKRTDKLGSPEQWNKIEQFARSELSKSKMIKGQPQYQECLETIMYGVRNGGEAGLQYERRKFRELVSSPTAKSLIHVFFATRATSKLDAIPGVSTEYKGKLPKKCAVVGGGLMGSGIATSILACGIPVVVKEVDEQFAKAARTRIEANLESFRKRSKLSQEALNNAKRILTVTTEFDDKFRDVDLVIE…
AIM1	G.biloba_evm.model.chr2.1837	MSKMAVSMGVEVDGVALIHITNPPVNALAKPILAQLKQKYEEAMRRNDVKAIVITGDGGKFSGGFDINVLQEAQKTGDRSLLEEVSIELMINTIEDGKKPSVAAIQGLALGGGLELAMSCHARISTPKAQLGLPELQLGIIPGFGGTQRLPRLVGISKAVEMMLFSKPIMSEEGKKLGLIDAIVSPEELISTARTWALEISEGRKPWIKTLYRIDKLEPLRKACEILEHAKAQARKIGPHLPHPQKCLNAIEEGVLSGGFAGIIREQKELEVIFSDTAKGLIHYFFSQRATSKVPGITDLGLKPRQINRVAVIGGGLMGSGIATSLALANIQVVLKEVNAICLQQGLNRISANLKSRVKSGRITQEKLSNTMSLITGVVDYNEFKNVDMVIEAVIENIA…
AIM1	G.biloba_evm.model.chr2.1841	MGKMNVSMDVGADGVAIIKITNPPVNALAEPILTGLKEKYDEAMRRNDVKAIVVTGEGGKFSGGFDINVLQEVQKTGDISLLGKVSIELMINTIEDAKKPSVAAIQGLALGGGLELAMSCHARISTPRAQLGLPELQLGIIPGFGGTQRLPRLVGISKAVEMMLLSKSITSDEGKKLGLIDAIVSPGELMNTARKWALEIVERRRPWVNTLYRTDKLEPLGEAREILKFARAQAKETAPNLPHPQICLDAIEEGIVSGGLAGVVKEEKGFTEVVLSDTAKGLVHFFFSQRATSKVPGVSDLGLKPRQIKRVAVIGGGLMGSGIATALVLGNIPVVLKEVNADFLQQGLNRISANLKSRVKKGSMTQEKFDKTMSLITGVVDYAEFKNVDLVIEAVIEKI…
AIM1	G.max_Glyma.09G191700.1.p	MALPKVDFEVGADGVAVITMCNPPVNALAIPIIMGLKNRFDEAARRNDVKAIVLTGKGGRFSGGFDISVMQKVHRTGDSSHLPDVSVELVVNSIEDSKKPVVAAVAGLALGGGLELAMGCHARVAAPRAQLGLPELTLGIIPGFGGTQRLPRLIGLSKAVEMMLTSKPITSEEGRKLGLIDAIVSSEELLNASRLWALEIGERCKPWVRSLHRTDKIGSLSEAREVLRTARQQVKKTVPHLPQQLACVDVIEHGIVHGGYSGVLKEAEVFKQLVVSDTAKGLINVFFSQRAISKVPGVTDIGLKPRNVKKAAVIGGGLMGSGIATALILGNIHVILKEINPEFLLKGIKTIEANVNGLVRRGKLTKQKADAALSLLRGVLDYSEFKDVDLVIEAVIENI…
AIM1	G.max_Glyma.07G085200.1.p	MALPKVDFEVGTDGVAVITMCNPPVNALAIPIIMGLKNRFDEAARRNDVKAIVLTGKGGRFSGGFDISVMQKVHQTGDSSHLPDVSVELVVNSIEDSKKPVVAAVEGLALGGGLELAMGCHARVAAPRAQLGLPELTLGIIPGFGGTQRLPRLIGLSKAVEMMLTSKPITSEEGRKFGLIDAIVSSEELLKASRLWALEIGERRKPWIRSLHRTDKIGSLSEARAVLKTARQQVKKTAPHLPQQQACVDVIEHGIVHGGYSGVLKEAEVFKQLVISDTSKGLINVFFAQRAISKVPGVTDIGLKPRNVKKAAVIGGGLMGSGIATALILGNIRVILKEINSEFLLKGIKTIEANVNGLVRRGKLTKQKADAALSLLKGVLDYSEFKDVDLVIEAVIENI…
AIM1	K.nitens_kfl00759_0070_v1.1	MATRVTTEVGHDEVMIVTMHNPPVNALAPAVLKGLKEAFDEAHHRKDVKAIVVTGANGRFSGGFDISAIVQQQERGEIASLGDVSTDLMIKTVESGPKPAVAAIEGLALGGGLELAMSCHARLSAPKAQLGLPELTLGIIPGFGGTQRLPRLTGLAKAVEMMLLSKPIKAEEGKELGLIDEIVPLNQLLSAARKVALDLASGRRPLVKSLERSDKIEELDDALEIIKFARKQARATAPNVNHPQACLDAVEAGVRHGGYEGNRKEAEVFKELVLSDTSKALTHVFFAQRATTKVAGVTDKGLKPRPIRSVAIIGGGLMGSGIATALVLAGIPVLLKEVNQDFLQAGVDRIAANLKSRVKKGSMTEDKYNKTMQLVKPTLEYKDFNGVDAVIEAVIEDIG…
AIM1	M.polymorpha_Mapoly0073s0018.1.p	MAPSVSLEVGSDGVAIITLFNPPVNALALPVLAGIKEKFDEAMRRDDVKAIVVTGNAGRFSGGFDINFLREVQKTGDTSLLGRVSIDLMTYTIEEGQKPSVAAIDGLALGGGLELAMACNARVSTSKAQLGLPELQLGIIPGFGGTQRLPRLVGLSKAIEMMLLSKPVGAQEGHELGLVDMIAPQAELLAAARKWALDIAEHRRPWMQSLRRTDKIEGLSDAREIIKFARAQAKKNAPNMRHPQHCLDAIEEGVIAGGFAGALMEEKLFTQAVFSDTSKALINIFFAQRNTTKVKGVTDLGLKPRALKKAAVVGGGLMGSGIATALILSNIPVLLKEVNDKFLQAGLGRIKGNLQSRVKKGKMTEEKMAKTLSLVKGVLDYNDFKTVDVVIEAVIENIG…
AIM1	N.benthamiana_Nbe09g26380.1	MVKMVQNSTKYEKCRLQIWKMPTGVSNPYRYLTREEEQFSKFEGDGKFCGGLDVNIVQNVQKNGDISLLPDASVDLVIDTIENGKKPSVAAIQGFALGGGLELAMGCSARIATPRAELGLPELKLGIIPGCGGTQRLPRLVGTSKAVDMLMSSKIITSEEGKELGLISEVVSSEYLLTVSRLWALDIAEGRQARINTLQRTDKIEPIHESSAILETARQKVLKTSPSMPHYKACLDVIEVGIISGGYAGVLKEDKVLRELVLSKSSRALLHVYFAERATSKVPGITDCQLEHRKIEKVAVIGGGLMGSGIATALIISFVHVILKEIDYNCLQKSLKSVEVNLQSLVKGGHLVEEKMKKAFSLLKGVVDYEEFRDVDVVIEAVNEDTLLKQSVFEEIEKI…
AIM1	N.benthamiana_Nbe09g26430.1	MLFILFLHINTTYISNHSHNKPNSFNQNYKAQERRLNLCEEIKEMAKKASINMEIGNDGVAVITMLNPPVNALTLSAIEELTRCYQEAIDSDSVKAIVLSGADGRFCGGLDISVVENVHKHGDISLLPDASIGLVVNKMENGKKPSVAAIQGFALGGGLELAMGCSARIATAKADLGLPELKLGVIPGCGGTQRLPRLVGTSKAVDMLMSSKTITSEEGKELGLIDAIVSSEELLAVARCWALDIVEGRQPHCNSLEKTDKLGPKDESLEILKSARQRYRAPHYSACLDAIEEGIISGGYSGVLKEDKVFKELVLSNTAKGLLHVFLAERSTSKVPGVTDIGLKPRRIEKVAVVGGGLMGSGIATALIMSNMNVVLKEINHEYLLKAVKSVEANLQGLV…
AIM1	N.benthamiana_Nbe11g19000.1	MGGVKVTMEVGSDGVAVITIFNPPVNALAIPIIAGLKEKWTEATMRNDVKAIVLTGNGGRFSGGFDINVFQKVHGTGDISQLPDVSVDLVVNTMEDGKKPAVAAIEGLALGGGLELALGCHARIAAPRAQLGLPELSLGVIPGFGGTQRLPRLIGFSKAVEMMMTSKPIMSEEGKKLGLIDAVAPSSELLKVSRQWALDIAERRKPWMRSLHKTDKIGSLAEAREALKVARQQVKQTVKNMPQQLACIDVVEDGIIHGGYHGVLKEAKVFKDIVLSDTSKGLVHVFFAQRATSKVPTVTDIGLKPRTVKKVAVIGGGLMGSGIATALALSNTFVVLKEINSESLQKGMKAIEENVHGLVARKKLPQGKADKALSMVKGALDYSDFKDVDVVIEAVIENI…
AIM1	N.benthamiana_Nbe12g23990.1	MEIGNDGVAVITVHNPPVNALTLSALEELKRCYQEAIDSDTVKAIVLSGADGRFCGGLDISVVENVHKHGDISLLPDASIGLVVNKMENGKKPSVAAIQGFALGGGLELAMGCSARIATAKADLGLPELKLGVIPGCGGTQRLPRLVGTSKAVDMLMSSKTITSEEGKELGLIDAIVSSEELLTVARCWALDIVEGRQSHCNSLEKTDKLGPKDESLEILKSARQRYRAPHYSACLDVIEEGIISGGISGVLKEDKVFKELVLSNTAKGLLHIFLAERATSKVPGVTDIGLKPRRIEKVAVVGGGLMGSGIATALIMSNMNVVVKEINHEYLLKAVKSVEANLQGLVTRGQLNQDKMKKTLALLKGTLDYEDLKDVDMVIEAVNEVVSLKQSIFEDIEK…
AIM1	N.benthamiana_Nbe19g38700.1	MAEVKVTMEVGTDGVAVITISNPPVNALAIQIFAGLKEKWNEAAKRNDVKAIVLTGHGGRFSGGFDINVFQKVHTTGDISILPGVSVDLVVNTMEDGKKPAVAAVEGLCLGGGLELALGCHARIAAPRTQLGLPELSLGVLPGSGGTQRLPRLIGLSKAIEMMMTSKPIMSEEGKKLGLIDAIVPSKELLKVARQWALDIAERRKPWVCSLHRTDKIGSLSEAQEVLKSSRQQVKQTARNMPQHLACLDVIEEGIVHGGYNGVLKEAKVFEDLVLSDTSRGLVHVFFAQRATSKVPNVSDIGLKPRPTKKVAIIGGGLMGSGIATALVLSNIFVILKEINPEYLQKGIKAVEANIRGLVARKKLQQDKASKALSIVKGVLDYSEFKDVDMVIEAVIENV…
AIM1	N.colorata_Nycol.A02274.1.p	MKVTMDVGPDGVALITISNPPVNALANPILAGLIQKYDEANARDDVKAIVIIGEGGKFSGGFDINVFTEVQKTGDLSLLGDVAIDLMVNRIEVSRKPSVAAIQGLALGGGLELAMACHARIATPKTQLGLPELSLGVIPGFGGTQMLPRLVGISKAIDMMLSSKPITSEEGKERGLIDAIVPPNELLKAARLWALDIANRHKPWMSSLRRTDRIGSFSEARDIINAARQRAKQTAKNLPHHQGCLDVIEEGVIFGSYAGLLKETKVFKELVLGNTSRGLVHVFFAQRLTAKIPGVTDIGLKPRKMQKVAVIGGGLMGAGIATALIVSGTHVILKEINADYLKQGINRIAENLQGHVKKGIVPKAKFHEIMSNVKGVLDYSEFKNVDMVIEAVIEKVPLK…
AIM1	O.sativa_LOC_Os02g17390.1	MAGAIRVTMEVGADGVAVVTICNPPVNALHPIIIQGLKEKYAEAMDRDDVKAIVLTGAGGKFCGGFDINVFTEVHKTGNVSLMPDVSVELVSNLMEAGKKPSVAAIQGLALGGGLELTMGCHARISTPEAQLGLPELTLGIIPGFGGTQRLPRLVGLPKAIEMMLQSKFITAKEGKEGGLVDALCSPDELIKMSRLWALEIANYRKPWIRSLARTDRLGSLSEARSVLNSARQQAKKVAANLPQHQACLDVMEEGVLCGGHAGVLKEAKVFKELVLSPTSKALVHAFFAQRLTTKVPGVTDVQLKPRKIRKVAVIGGGLMGSGIATALLVSNTSVVLKEVNPQFLQRGQKMIAANLEGLVKRGSLTKDKMNKAMSLLKGALDYSDFKDVDMVIEAVIEK…
AIM1	O.lucimarinus_49128	MSPVTTKIDDGVAVIELNNPPVNALAVPVLEGLERAVKDAQANSNVRAIVIHGAGGKFSGGFDITQLRKSTQGKPSNDVGDFNAILCRYVEGGSKPCVAAIENLALGGGLEVAMSCNARVATPRAQLGLPELQLGVIPGFGGTQRLPRLVGLEKSLEMMLKSKSIKAEEALKLGLVDKIADPSRIVAEASALAKAIASGSVKRELSMYRKDKLPDPKSTEMILKEASKKAKRVQSVMPHVALCVDAISVGLAQGPEEGLKREAENFKKAVSSPAAKGLVHFFFAQRATNVVPGITDVGLKPRPMKSVGVVGGGLMGSGIATACLLAGIQVVLKEIKQEFLDAGVGRIQSNLTSMVRKGRMTEDKARQLMSLVKPTLTDQDFRQCDMVIEAVIENLPLKQ…
AIM1	P.patens_Pp02Ghq00857.t1	MNRSHNGPLFLVRKCMSSQCVRRTSLSTTVAKQRERKKKGHGSVKQVACLLIHFSPKLFARQDRISEFYCCDNILQVEKLNQIKGREVELWFCFSRGYFVGEAMTLSVKMDVGADAVAVITIDNPPVNSLAIPALIALKERYNEANARDDVKAIVVTGANGKFSGGFDISVFPKLQEGGSNGYLNQASVDLMIETIEEASKPTVAAVPGLALGGGLELAMSCHARIATPKAQLGLPELQLGILPGFGGTQRLPRLVGLTKALEMMLLSKPIASEEGKKLGLVDEIVAPEDLLTIARRWALDIALGKRPRLSSLQRTDKLESLGDAREIIKFARAQVKKTAPNLTHPLLCLDAVEEGVVAGGYRGALKEAELFAATVVSDNAKGLVNLFFAIRATSKVPG…
AIM1	P.patens_Pp07Ghq00535.t1	MGGSVNMEVGADGVAVITIQNPPVNSLAIDVLLGLKEKYVEAAKRDDVKAIVVTGANGKFSGGFDITAFPKIQQGGSNGYLSKVSTDLMIETIEEASKPSVAAVAGLALGGGLELSMSCHARIATPKAQLGLPELQLGIIPGFGGTQRLPRLVGLTKAIEMMLLSKPIASEEGKQLGLIDEIVSPKDLLVTARQWALDIASGKKPRLSSLHRTDKLESLGEAREIIKFARAQVKRTAPNLTHPLLCLDAVEEGVIAGGYAGNLKEAEAFAAAVVSDNAKGLVNVFFAQRATTKVPGIAELGLKPRKIQNVAVVGGGLMGSGIVTALVLSGYSVILKEINDKFLQAGLGRVKANLQSRVKKGKMSQEKFEKTLSLVKGVLTYDVFKSVDMVIEAVIENID…
AIM1	P.lambertiana_PILA_19848	MFAHIQFSVTVYLAGNLSLLGRVSVDLMINTIEDAKKPSVAAIQGLALGGGLELAMSCHARISTPKAQLGLPELQLGIMPGFGGTQRLPRLVGLQKAVEMMLLSKSIMSEEGSKLGLIDAVVSPGELMTTARMWALDIAERRRPWIISLKRTDKLESLGEAREILKFARAQAKKTAPNLPHPQLCLDVIEEGIVAGGLAGVLKEEKGFYDIVLSETAKGLVHFFFSQRATTKVPGVTDLGLKPRQIKKVAVLGGGLMGSGIATSLVLSNIPVVLKEVNAGFLQQGINRISANLKSRVKKGSMTQEKFEKTMSLITGVVDYAEFRNVDMVIEAVIEKISLKQEIFSDLEKICPAHCILATNTSTIDLNLIGAKTHVQDRIVGAHFFSPAHVMPLLEIVRT…
AIM1	P.tabuliformis_Pt7G50200.1	MVKVEVTMEVGADGVAIIKMTNPPVNALAVTVLAGLKEKYDEAMRRNDVKAIVVTGNGGKFSGGFDINVLQEVQRTGNLSHLGRVSVDLMINTIEEAKKPSVAAIQGLALGGGLELAMSCHARISTPKAQLGLPELQLGIIPGFGGTQRLPRLVGLQKAVEMMLLSKSIMSEEGSKLGLIDAIVSPGELMATARMWALDIAERRRPWIISLKRTDKIESLGEAREILKFARAQAIKTAPNLPHPQLCLDVIEEGIVAGGLAGVLKEEKGFYDIVLSDTAKGLVHFFFGQRATTKVPGVTDLGLKPRQIKKVAVLGGGLMGSGIATSLVLSNIPVVLKEVNAGFLQQGINRISANLKSRVKKGSMTQEKFEKTMSLVTGVVDYAEFRNVDMVIEAVIEKI…
AIM1	P.trichocarpa_Potri.018G082900.4.p	MAKPHVTMEVGNDGVAVVTLINPPVNALAIPIIAGLKEKFDEATRRNDVKALVLTGKGGRFSGGFDINVFQKVHATGDISLMPDVSVELVVNTIEDCKKPVVAAVEGLALGGGLELAMGCHARIAAPKTQLGLPELTLGVIPGFGGTQRLPRLLGLSKAIEIMLLSKPIMSEEGKKLGLIDAIVPSQELLKVSRQWALDISERRKPWLRSLHRTDKIGSLSEAREVLKAARQQAKKIAPNVPQHQALLDVMEEGIIHGGYNGVLKEAKVFKELVLTETSKGLVHVFFAQRMTSKIPKVTDVGLKPRHIKKVAVIGGGLMGSGIATALIVSNIHVVLKEINSEYLQKGTKTIEANVRSLVTRGKLTRDKADKALSMLKGALDYSDFKDVDMVIEAVIESV…
AIM1	P.menziesii_PSME_10147	MAKVEVSMEVGADGVAIIKMTNPPVNALAVPVLAGLKEKYDEAMRRNDVKAIVVTGNGGRFSGGFDINVIQEVQQTGNLSRLGRVSVDLMINTIEDAKKPSVAAIQGLALGGGLELAMSCHARISTPKAQLGLPELQLGIIPGFGGTQRLPRLVGVKKAVEMMLLSKSIMSEEGNKLGLIDAVVSPGELMTTAQMWALDIAARRRPWIISLTRTDKLESLGEAREILKFARAQAKKTAPNLPHPQVCLDAIEEGVVAGGLAGVLKEEKVFNDILISDTAKGLVHFFFSQRATTKVPGVTDLGIKPRQIKKVAVLGGGLMGSGIATSLVLSNIPVVLKEVNASFLQQGINRISANLKSRVKKGSMTQEKFEKTMSLITGVVDYAEFRNVDMVIEAVIEKI…
AIM1	P.menziesii_PSME_26489	MAKVEVSMEVGADGVAIIKMTNPPVNALAVPVLAGLKEKYDEAMRRNDVKAIVVTGNGGRFSGGFDINVIQEVQQTGNLSRLGRVSVDLMINTIEDAKKPSVAAIQGLALGGGLELAMSCHARISTPKAQLGLPEIQLGIIPGFGGTQRLPRLVGIKKAVEMMLLSKSIMSEEGNKLGLIDAVVSPGELMTTARMWALDIAARRRPWIISLTRTDKLESLGEAREILKFARAQAKKTAPNLPHPQVCLDAIEEGVVAGGLAGVLKEEKVFNDILISDTAKGLVHFFFSQRATTKVPGVTDSGIKPRQIKKVAVLGGGLMGSGIATSLVLSNIPVVLKEVNASFLQQGINRISANLKSRVKKGSMTQEKFEKTMSLITGVVDYEEFRNVDMVIEAVIEKI…
AIM1	S.cucullata_Sacu_v1.1_s0001.g000750	MTARKWALEIAEKHKPRIISLERLDKLESLADARKILMVARAQAIKTNPNVPHLLLCLDAIEEGIVSGGYAGSLKEEKNFNELVLSPTGKALVHIFFAQRATTKIPGISDSGLRPRPLKKVAVVGGGLMGSGIATALVLSNIPVVLKELNDTYLDQGMNRIKDNLESRLRRGQLSVDRYKKILSLVNCTLDYSDFKDVDLVIEAVVENIPLKQQIFNDLEKYCPPHCVLATNTSTVDLRLIGEKVTSKERIIGAHFFSPAHVMPLLEIIRTDITSSQAIVDLLNLAKIIKKVPVLVQNCTGFAVNRMVFPYTQSAFMLADLGVDVYRIDRIVSAFGMPMGPFRLADLAGLEVTILVAQEFLKAYPGRAYVPHFLNLLKQDDRLGEKTRKGFYLYDAKRK…
AIM1	S.moellendorffii_168461	MARPGVSLEVGADKVAVITLRNPPVNALAMPVLWGLKEKYEEACSREDVKAIVVTGANGKFSGGFDISTIQDVQASGNMSALGRISVDLMTKLIEEAGKPSVAAIQGLALGGGLELAMCCHARVAAPKAQLGLPELQLGIIPGFGGTQRLPRLVGLTKAIEMMLLSKPVTSEEGKELGLVDELVPAEAVLTTARKVAVDIAEGRRPWCITLHKTDKLEPLGEAREILKFARAQAMKTAPKLTHPHVCLDAIEEGIVKGGFAGLLKEEKAFQEALFSDASKSLTHIFFAQRSTSKVPGVTDVGLKPKVVKKVAVIGGGFMGSGIVTALILSNIKVVLKEVNSDFLQQGLNRVKGNLQSRVKKGKLSKDKFERAISLVEGVLDYEQFGSVDVVIEAVVENV…
AIM1	S.bicolor_Sobic.004G124200.1.p	MAAGSIRVTMEVGADGVALITIANPPVNALHPIIIAGLKDKYAEAMRRDDVKAIVLTGAGGKFCGGFDINVFTKVHQTGDVSLMPDVSVELVSNMMEEGKKPSVAAIQGLALGGGLELIMGCHARISTPEAQLGLPELTLGIIPGFGGTQRLPRLVGLPKAIEMMLQSKFITAKEGKERGLIDALCSPDELIKTSRLWALEIANCRKPWMRSLGRTDRLGSLSEARAVLNAARQQAMKIAPNMPQHQACLDVMEEGILYGGQAGVLKEAKVFKELVIAPTSKALVHVFFAQRSTTKVPGVTDVQLKPRPIRKVAVIGGGLMGSGIATSLLVSNISVVLKEVNPQFLQRGEKMIAGNLEGLVKRGSLTKDRMHKAMSLLKGALDYSDFKDVDMVIEAVIE…
AIM1	S.fallax_Sphfalx16G019300.1.p	MGKGIVRMEIGSDGVAVITLENPPVNSLAFEVLFGIKEKYDEAMAREEVKAIVVTGARGKFSGGFDIASFPAIQQTGEFGDLNRVSVDLMIHTIEEAKKPSVAAIEGLALGGGLELAMSCHARISAPKAQLGLPELQLGIIPGFGGTQRLPRLVGLTKAIEMMLLSKPIPAETGEELGLVDAIVPPAELLLVARKWALEIAEGTKPRLSSLRRTDKLEPLGEAREIIKFARAQVKRTAPNLTHPQLCLDAIEEGVVSGGYAGVLKELEHFSTVVVSDTAKSLVNVFFAQRATARVPGVSDLGLKPRSIKRVAVVGGGLMGSGIATALILSNIPVLLKEINDQFLQQGLGRIRANLQSRVKKGKMSQDKFEKTMDMVIGTLTYKDFKTVDMVIEAVIENV…
AIM1	Z.mays_Zm00001eb203470_P001	MAAGSIRVTMEVGADGVALITIANPPVNALHPIIIAGLKDKYAEALRRDDVKAIVLTGAGGKFCGGFDINVFTKVHQTGDVSLMPDVSVELVSNMMEEGKKPSVAAIQGLALGGGLELTMGCHARISTPEAQLGLPELTLGIIPGFGGTQRLPRLVGLPKAIEMMLQSKFITAKEGKERGLIDALCSPDELIKTSRLWALEIANCRKPWMRSLGRTDRLGPLSEARAVLNAARQQAMKIAPNMPQNQACLDVMEEGILCGGQAGVLKEAMVFKELVIAPTSKALVHVFFAQRSTTKVPGVTDVQLKPRPIRKVAVIGGGLMGSGIATSLLVSNISVVLKEVNPQFLQRGEKTIAGNLEGLVKRGSLTKDRMHKAMALLKGALDYSDFKDVDMVIEAVIE…
AIM1	Z.mays_Zm00001eb237390_P001	MAAGSIRVTMEVGADGVALITIANPPVNALHPIIIAGLKDKYAEAMRRDDVKAIVLTGAGGKFCGGFDINVFTKVHQTGDVSLMPDVSVELVSNMMEEGKKPSVAAIQGLALGGGLELTMGCHARISTPEAQLGLPELTLGIIPGFGGTQRLPRLVGLPKAIEMMLQSKFIAAKEGKERGLIDALCSPDELIKTSRLWALEIANCRKPWMRSLGRTDRLGSLSEARAVLNAARQQAMKVAPNMPQHQACLDVMEEGILYGGQAGVLKEARVFKELVVAPTSKALVHVFFAQRSTTKVPGVTDVQLKPRPIRKVAVIGGGLMGSGIATSLLVSNISVVLKEVNPQFLQRGEKMIAGNLEGLIKKGSLTKDRMHKAMSLFKGALDYSDFKDVDMVIEAVIE…
OsKAT1	A.trichopoda_AmTrH1.07G040500.1.p	MEKAAFRQKILLDHLRPSASSQENSNLQASVCLAGDSAAYARSAPFGDDVVIVAAYRTAQCKSKRGGFKDTFPEDLLAPVLKALIDKTKLDPREVGDIVVGTVLAPGSQRASECRMAAFYAGYPETVPVRTVNRQCSSGLQAVADVAAAIKAGFYDIGIGAGLESMTANSMAWDGSINPRASTNTQAQDCLLPMGITSENVAHRFGVTRQEQDQAAVESHRRAAAATAAGKFKDEIIPVDTKIVDPKTGAEKRVTISVDDGIRPSTSLADLAKLKPVFKKDGTTTAGNSSQVSDGAGAVLLMRRSVALQKGLPIFGVFRSFVAVGVDPAVMGVGPAVAIPAAVKAAGLELNDIDLFEINEAFGSQFVYCRNKLGLDPEKVNVNGGAMAIGHPLGATGAR…
OsKAT1	A.thaliana_AT2G33150.1	MEKAIERQRVLLEHLRPSSSSSHNYEASLSASACLAGDSAAYQRTSLYGDDVVIVAAHRTPLCKSKRGNFKDTYPDDLLAPVLRALIEKTNLNPSEVGDIVVGTVLAPGSQRASECRMAAFYAGFPETVAVRTVNRQCSSGLQAVADVAAAIKAGFYDIGIGAGLESMTTNPMAWEGSVNPAVKKFAQAQNCLLPMGVTSENVAQRFGVSRQEQDQAAVDSHRKAAAATAAGKFKDEIIPVKTKLVDPKTGDEKPITVSVDDGIRPTTTLASLGKLKPVFKKDGTTTAGNSSQVSDGAGAVLLMKRSVAMQKGLPVLGVFRTFAAVGVDPAIMGIGPAVAIPAAVKAAGLELDDIDLFEINEAFASQFVYCRNKLGLDPEKINVNGGAMAIGHPLGATG…
OsKAT1	A.thaliana_AT1G04710.1	MEKATERQRILLRHLQPSSSSDASLSASACLSKDSAAYQYGDDVVIVAAQRTALCKAKRGSFKDTFPDELLASVLRALIEKTNVNPSEVGDIVVGTVLGPGSQRASECRMAAFYAGFPETVPIRTVNRQCSSGLQAVADVAAAIKAGFYDIGIGAGLESMTTNPRGWKGSVNPNVKKFEQAHNCLLPMGITSENVAHRFNVSREEQDQAAVDSHRKAASATASGKFKDEITPVKTKIVDPKTGDEKPITVSVDDGIRPNTTLSGLAKLKPVFKEDGTTTAGNSSQLSDGAGAVLLMRRNVAMQKGLPILGVFRTFSAVGVDPAIMGVGPAVAIPAAVKAAGLELNDVDLFEINEAFASQFVYCRNKLGLDAEKINVNGGAIAIGHPLGATGARCVATLL…
OsKAT1	C.braunii_g23517	MFKKAQDCLLPMGETSENVAEKFGVSRRQQDEFAVSDGAAAVLLMRRAEANKRGLPILGVFRTFVAVGVDPAIMGVGPAYAIPEAVKKAGLEIADIDLYELNEAFASQATYCMKKLELDPEKVNVNGGAIALGHPLGMTGARCVATLLHEMKKRGKDCRFGVVSMCIGTGMGAAGVFERGSVVDPLSNARAVETQNFLSRDATV
OsKAT1	C.reinhardtii_Cre17.g723650.t1.2	MESSAQARLAVLSRQFAPVAEGMQSLSLQTCSAGDSAAYERRNTADDDVVIVASLRTPLTKAKRGGLRDTDAADLLSTLFKAVLERTGVEPQAIGDIVIGSVLGPSSQRANECRIASFFAGIPDVVPVRTVNRQCSSGLQAIADVAAAIKAGFYTVGLAGGVETMSSNPMAWEGGINPRVGDFPGAASCMLPMGVTSENVAAKYGVDRKTQDEFAVRSHKKAAAARAAGKFKDEIVPVATKLVDPKTGAETKITISEDDGIRGSTTMETLGALKAVFKKNGTTTAGNSSQVTDGAAVALMMTRAEATRRGLPILGVFRAFAAVGVDPAIMGVGPAVAIPAAVARAGLSLDDIDVFEINEAFASQAFYSITKLGLDEAKVNPNGGAIALGHPLGATGARC…
OsKAT1	C.subellipsoidea_54043	MEGSGIPARAAGRQQVLLNHLRPAGNTEAAFERMQLQASACAAGDSAAYERRASGPDDVVIVSALRTPITKAKRGGFKDTLPDDLMAAVFQATLDRTGINPADIGDIVIGSVLGDSSQRAIQVRIAGFLAGIPENVAVHTVNRQCSSGLQAIASVAAAIQAGYYEIGLAGGVETMSTNPMAWDGGVNPKIADNQKAQDCLLPMGVTSENVAEKYGITRKDQDELAARSHKRAAAARGSGRFKDEIVPVKTVWKDPKTGEEKEIVVSEDDGIRPGVTAAALGGLRAVFKKNGTTTAGNSSQISDGAAAVLLMKRREAAKRGLPVLGIFRSFAAVGVDPAVMGIGPAVAIPAAVQKAGLSIDDIDVFELNEAFASQATYCVKKLGLDPERVNPNGGAVALG…
OsKAT1	G.max_Glyma.10G124700.1.p	MEKAINRQKILLHHLNPSSSTHPNESSSLHASACVAGDSAAYQRTSTFGDDVVIVAAYRTAHCKAKRGGFKDTLPDDLLAPVLKAVIEKTNVNPSEVGDIVVGSVLAPGAQRASECRMAAFYAGFPETVPVRTVNRQCSSGLQAVADVAAAIRAGFYDIGIGAGLESMTTNPMGWDGSVNPKVKMFEQAQNCLLPMGITSENVAQRFGVSRKEQDQAAVESHRRAAAATAAGKFKDEIVPVTTKIVDPKTGEEKSVTISVDDGIRPGTTVSDLGRLKPVFKKDGSTTAGNSSQVTDGASAVLLMKRSVALQKGLPILGVFRTFAAVGVDPAIMGVGPAAAIPVAVKAAGLELDDIDLFEINEAFASQFVYCRNKLGLDPEKINVNGGAMAIGHPLGSTG…
OsKAT1	G.max_Glyma.20G077000.1.p	MEKAISRQKILLHHLNPSSSTHVNESSSLYASACVAGDSAAYQRTSTFRDDVVIVAAYRTAHCKGKRGGFKDTLPDDLLAPVLKAVIERTNVNPSEVGDIVVGSVLAPGAQRASECRMAAFYAGFPETVPVRTVNRQCSSGLQAVADVAAAIRAGFYDIGIGAGLESMTTNPMGWDGSVNPKVKMFEQAQNCLLPMGITSENVAQRFGVSRKEQDQAAVESHRRAAAATASGKFKDEIVPVTTKIVDPKTGEEKSVTISVDDGIRPGTTVSDLGRLKPVFKKDGSTTAGNSSQVSDGAAAVLLMKRSVALQKGLPILGVFRTFAAVGVDPAIMGVGPAAAIPVAVKAAGLELDDIDLFEINEAFASQFVYCRNNLGLDPEKINVNGGAMAIGHPLGSTG…
OsKAT1	K.nitens_kfl00666_0020_v1.1	MDRALLRQKVLLDHLRPAAGQGTSITGEACATRAGDSGDDVVVVAAYRTPMCKAKRGGLKDTLPDDILAPVLKAVVERTGVNPKDIGDIVVGSVLAPGAQRANECRMAAFFAGFPETVPVRTVNRQCSSGLQAVADVAAAIKAGFYDIGIGAGIEAMSVNPMAWEGSVNPQVEQNLKARDCLLPMGVTSENVAERYGITRADQDQMAARSHARAVAAWKSGRFVDEVIPVATKIVDPKTGDEKPVTISRDDGMREGVTPASLAKLKAVFKKDGSTTAGNSSQITDGAAAVLLMKRSEAHRRGLPILGTFRTFAAVGVDPAVMGVGPAVAIPAAVEAAGLEIRDIDLFELNEAFASQATYCCRKLHLDEEKVNVNGGAIALGHPLGCTGARCVATLLHEM…
OsKAT1	M.polymorpha_Mapoly0055s0037.1.p	MVFLLSLPPSNSRVQYTMRLASHRHAFFSFTRPVAGRPARGSSIERAFTERVQSSRNREPLDVPHHTTATGKRTTGNDRWPEADVAVFRERAGDGQTPGPVCGREDKERLQGRGGGGSARAEGQHRTNREQRTEPERDTESHRHRSGRGTDWGLAGLALGRSKPASCPELKLSHYGVRSGRLLFLQSSLFFLTRFLEISGLSLHLHPASARQQVILDHLRPEGPGAQGGRVAPSICMAQELQSKRFQEFDDDIVIVAAFRTALTKARRGGFKDTPADDLLAPVLKAVVERSGVNPAEVGDIVVGTVLAPGSQRAMECRIASFLAGFPDTVALRTVNRQCSSGLQAIADVAASIKAGFYEIGIGAGVESMTKDAMAFDGTPNPKLETCQQAADCLLPMGV…
OsKAT1	N.benthamiana_Nbe01g31050.1	MEKAIERQRVLLQHLRPSQTSSSLENIESSIAASVCSSGDSAAYQRTSVFGDDVVIVAAYRTPLCKAKRGGFKDTYPDDLLAPVLKALMEKTNVSPSEVGDIVVGTVLAPGSQRASECRMAAFYAGFPETVPVRTVNRQCSSGLQAVADVAAAIKAGFYDIGIGAGLESMTTNPMAWEGSVNPKVKMMAQAQDCLLPMGITSENVAHRFGVTRQEQDQAAVDSHRKAAAASASGKFKDEIIPVPTKIVDPKTGDETPVTISVDDGIRPNASVSDLAKLKPVFKKSGTTTAGNSSQVTDGAGAVLLMKRSLAMQKGLPILGVFRTFAAVGVDPAIMGIGPAVAIPAAVKSAGLELEDIDLFEINEAFASQYVYCRKKLELDPEKINVNGGAMALGHPLGA…
OsKAT1	N.benthamiana_Nbe09g06320.1	MEKAIERQRVLLQHLRPSQTSSSLENIESSIAASVCSAGDSAAYQRTSVFGDDVVIVAAYRTPLCKAKRGGFKDTYPDDLLAPVLKALMEKTNVSPCEVGDIVVGTVLAPGSQRASECRMAAFYAGFPETVPVRTVNRQCSSGLQAVADVAAAIKAGFYDIGIGAGLESMTTNPMAWEGSVNPKVKMMAQAQDCLLPMGITSENVAHRFGVTRQEQDQAAVDSHRKAAAASASGKFKDEIIPVPTKIVDPKTRDETPVTISVDDGIRPNASVSDLAKLKPVFKKSGTTTAGNSSQVTDGAGAVLLMKRSLAMQKGLPVLGVFRTFAAVGVDPAIMGIGPAVAIPAAVKSAGLELEDIDLFEINEAFASQYVYCRKKLELDPEKINVNGGAMALGHPLGA…
OsKAT1	N.colorata_Nycol.D01622.1.p	MEKAASRQRVLLGHLRPLPSCLHDSTLQASVCLAGDSAPYHRTAAFGDDIVVVAAYRTAICKAKRGGFKDTHPEDLLASVLKELLDRTRINPNEVGDIVVGTVLAPGTQRASECRMAAFYAGFPETVPIRTVNRQCSSGLQAVADVAAAIKAGFYDIGIGCGLESMTTNTMAWTDPINPKANSHTQAADCLLPMGITSENVAHRYGITRQEQDQASVESHRRAAEATALGKFKDEIIPVHTKIIDPKTGEEKSVIISVDDGIRPDTSLSILAKLKPAFKKDGTTTAGNSSQVSDGAGGVLLMKRSLALQKRLPILGVFRSFVATGVDPAVMGIGPAVAIPAAVKAAGLEANDIDLFEINEAFASQYVYCCKKLELDPEKVNVNGGAIAFGHPLGATGAR…
OsKAT1	N.colorata_Nycol.L00983.1.p	MEKAANRQKVLLGHLSPISLRSSDDHTLRASVCSAGDSAPYHRNAASGDDVVIVASVRSAICKAKRGGFKDTLADDLLAPLLKAVLDKTGLNPGEVGDIVVGTVLAPGSQRASECRMAAFYAGFPETVPVRTVNRQCSSGLQAVADVAAAIKAGFYDIGIGCGIETMSKNPMAWDGTINPRVNEHIQAQNCLLPMGITSENVAHRYAVTRQEQDRASVESHRRAAAATASGKFKDEIVPVQTKVIDPKTGKEESVTIVVDDGIRANASISDLAKLKPVFKKDGTTTAGNSSQVSDGAGAVLLMRRSVAVEKGLPILGVFRSFVAVGVDPAVMGIGPAFAIPAAVKAAGLEISDIDLFEINEAFASQYVYCCKKLDLDPEKVNVNGGAIALGHPLGATGA…
OsKAT1	O.sativa_LOC_Os02g57260.1	MEKAIDRQRVLLAHLLPSSSSDQSLLSASACAAGDSAAYQRTSAYGDDVVVVAAYRTPICKAKRGGFKDTYPEDLLTVVLKAVLDNTKINPGEIGDIVVGTVLGPGSQRAIECRAAAFYAGVPENVPVRTVNRQCSSGLQAVADVAAAIKAGFYDIGIGAGLESMSVNAMGWEGQVNPKVNEVQKAQDCLLPMGITSENVAHRYGVTRQEQDQAAAESHRRAAAATAAGKFKDEIVPVPTKIVDPKTGEEKKVVISVDDGIRPGTTASGLAKLKPVFRKDGTTTAGNSSQVSDGAGAVLLMRRDVAMKKGLPILGVFRSFAAVGVDPAVMGVGPAVAIPAAVKSAGLQIEDIDLFELNEAFASQFVYCCNKLGLDRSKVNVNGGAIALGHPLGATGARC…
OsKAT1	O.lucimarinus_40909	MNECARRPRDARLTTRIDAQGFAKSPDDVVIVSACRTPITRAKRGGLAATPADDLIAAVLQASVARGKIDVNDVGDIVVGSVLGASSQRANECRIGMFLAGFPKEVPVRTTNRQCSSGLQACADIAAGIKAGYYDMGIGAGVETMTANPMKWEGGINPRIASSSDAQNCLIPMGITSENVAEKWGITREAQDTMAARSHARAANARASGRFKAEIVPIHTKTAPDPKTGAGGGANVIVSEDDGIREGTTVQSLAKLPAVFKKGGSTTPGNASQVSDGAAAVVLARRSYAEARGLPILATWRSWAAVGCDPALMGIGPAIAIPATLSAANMTVDDVDLYEINEAFASQATYCVEKLGLDSEKVNVNGGAIALGHPLGATGARCLATLIHEMHRRGAKTGV…
OsKAT1	P.patens_Pp03Ghq01260.t1	MEKSTMRQQVLLDHLKPETGRRAVANVVSSICSANDSAPYARTTDFLDDVVIVAAYRTAICRAKRGGFKDTYPDDLLAPVLRAVVEKTGVSPAEIGDIVIGSVLAPGAQRANECRMAAFFAGFPETVPVRTVNRQCSSGLQAVADVAAAIKAGFYDIGIGGGLESMTVNPMAWEGSVNPRVEADQRAQDCLLPMGITSENVAERYGVGRRQQDEAAVKSHAKAAAARASGRFKDEIIPVQTKIVNPKTGDEKKVVISEDDGIRPGTSLADLSKLKTVFKKSGTTTAGNSSQVSDGAAAVLLMKRRTALEKNLPVLGVFRSFAAVGVDPSVMGIGPAVAIPAAVKAAGLELSDIDLFEINEAFASQFTYCAQELGLDEEKVNVNGGAMALGHPLGATGAR…
OsKAT1	P.patens_Pp10Ghq00759.t1	MEKMQMRQQLLLDHLKPETGRRAAANVVTSICSANDSAPYARTTDFLDDVVIVAAYRTPICKAKRGGFKDTYPDDLLAPVLRAVVEKTGVNPAEIGDIVIGTVLAPGAQRANECRMAAFYAGFPETVPIRTVNRQCSSGLQAVADVVAAIKAGFYDIGIGGGLESMTVNPMAWEGAVNPKVEADQRAQDCLLPMGITSENVAERYGVDRRQQDEAAVKSHAKAAAARASGRFKDEIIPVHTKIVDPKTGEEKQVVISEDDGIRPGTSLADLSKLKTVFKKSGTTTAGNSSQVSDGAGAVLLMKRKTALERNLPILGVFRSFAAVGVDPAVMGIGPAVAIPAAIKAAGLEINDIDLFEINEAFASQFTYCAQELGLDEEKINVNGGAIALGHPLGATGAR…
OsKAT1	P.trichocarpa_Potri.001G051900.1.p	MEKAINRQRVLLEHLRPSSSHNFESTLSASACLAGDSAAYQRTSAYGDDVVIVAAYRTPQCKSKRGGFKDTHADDLLAPVLKALIEKTNLDPREVGDIVVGSVLAPGSQRASECRMAAFYAGFPETVPIRTVNRQCSSGLQAVADVAASIKAGFYEIGIGAGLESMTINQMSWDGDVNPKLKNFQKAQDCLLPMGITSENVAHRFGVTRQEQDQAAVDSHRKAAAATASGRFKDEIIPVATKIVDPKTGDEKPIVVSVDDGIRPETSVAGLGKLKTVFKKDGTTTAGNSSQISDGAGAVLLMKRSVAVQKGLPILGVFRTFAAVGVDPAIMGVGPAVAIPAAVKAAGLELEDIDLFEINEAFASQFVYCRKKLELDPQKINVNGGAMAIGHPLGATGAR…
OsKAT1	P.trichocarpa_Potri.001G051800.1.p	MEKASNRQRVLLGHLRSSSSYNNHESSLSASACLAGGSAACGDDVVVVAAYRTPLCKSKRGGFKDTHADDLLAPVLKALIEKTNLDAREVGDIVVGSSLAPGSQRASECRMAALYAGFPETVPIRTVNRKCSSGLQAVADVAASIKAGFYEIGIGAGLESMTVNSRAWVGDVNPKVKRFQEAQDCLLPMGVTSENVAHRFGVTRQEQDQAAVDSHRKAAAASASGRFKDEIIPVATKIADPKTGDEKPIIVSVDDGIRPNTSLADLGKLKAVFKKDGTTTAGNSSQISDGAAAVLLMKRSVAMRKGLPILGVFRTFVVVGVDPAIMGVGPAVAIPAAVKAAGLELEDIDLFEINEAFASQFVYCCKKLELDLQKINVNGGAIAIGHPLGTTGARCVATI…
OsKAT1	S.cucullata_Sacu_v1.1_s0014.g006106	MDLRVRARQQVLLDHLRPSIIPRVSTDLVVSTCAAGDSAPYQRTTDFSDDVVIVAAYRTPICKAKRGGFKDTYADDLLAPVLKAVVEKTGLHPAEVGDIVVGTVLAPGSQRANECRMAAFYAGFPETVPVHTVNRQCSSGLQAVASVAASIKAGFYDIGIGAGLESMTVNPMAWEGSVNPKVETIQKVQDCLLPMGVTSENVAERFNVTREAQDRAAVTSHTRAAAATASGRFKDEIIPVETKLVDPKSGNEKSVVISVDDGIRAGAKLSDLSKLKPVFKKNGSTTAGNSSQVSDGAAAVLLMRRDVAQRKNLPILGVFRSFAAVGVDPAIMGVGPAVAIPAAVKAAGLELNDIDLFEINEAFASQFTYCLEKLELDPEKVNVNGGAIALGHPLGATGA…
OsKAT1	S.moellendorffii_141785	MEVDRKLRMRQQILLDHLRPSSAPRPVNLVTSICSAGDSAAYHRTTDYSDDVVVVAAYRTPICKSKRGGFKDTYPEDLLTPVLKAVVEKVGLNPAEVGDIVVGTVLAPGSQRANECRMAAFYAGFPETVPVRTVNRQCSSGLQAVADVVAAIKAGFYDIGIGAGLESMTANLVAWEGSVNPKVEMNQKAQDCLLPMGITSENVAERYGVSRKEQDEAAVRSHRRAAAATATGRFKDEIIPVHTKLVDPKTGEEKPVVISADDGMRPNANVADLAKLKPAFKKGGTTTAGNSSQVSDGAGAVLLMKRSVAIQRGLPILGVFRSFAAVGVDPAVMGIGPAVAIPKAVKDAGLEISDIDLFELNEAFASQFTYSCKKLDLDIEKVNVNGGAMALGHPLGATG…
OsKAT1	S.bicolor_Sobic.004G345800.1.p	MEKAIDRQRVLLAHLLPSASASASSAQPQLAASACAAGDSAAYQRTSSFGDDVVVVAAYRTPICKAKRGGFKDTYPEDLLTVVLKAVLDNTRINPADIGDIVVGTVLGPGSQRAIECRTAALFAGFPETVPVRTVNRQCSSGLQAVADVAAAIKAGYYDIGIGAGLESMSINSMGWEGQVNPRITELQKAQDCLLPMGITSENVAHRYGVTRQEQDQAAAESHRRAAAATASGKFKDEIVPVPTKIVDPKTGEEKKVVISVDDGVRPGTTASGLAKLKPVFKKDGTTTAGNSSQVSDGAGAVLLMKRSVALKKGLPILGVFRSFAAVGVDPAVMGVGPAVAIPAAVKSAGLEIGDIDLFELNEAFASQFVYCCNKLGLDRSKVNVNGGAIALGHPLGAT…
OsKAT1	S.fallax_Sphfalx12G060800.1.p	MENKNNKMRLRQQVLLEHLNPAAAARRRAVGGVASSNLVVSSSPCAAGDSAPYPRTTDFLDDVVIVAAYRTAICRAKRGGFKDTFPDDLLAPVLKAVIETTGVKAQEVGDIVVGSVLAPGAQRANECRMAAFFAGFPETVPVRTVNRQCSSGLQAVADVAAAIKAGFYDIGIGAGLESMTSNPMAWEGSVNPRVESNQRAQDCLLPMGVTSENVAERYGVGRKQQDAASVTSHQRAAAATAAGKFRDEIIPVHTKLVDPKTGEEKQVTIAVDDGIRPQTTLADLAKLKAVFKKNGSTTAGNSSQVSDGAAAVLLMKRRTALEKGIPVLGVFRSFVAVGVDPAVMGIGPAVAIPKAVQAAGLELSDIDLFEINEAFASQFTYCAQQLELDQEKINVNGGA…
OsKAT1	Z.mays_Zm00001eb258950_P002	MEKAIDRQRVLLAHLLPSPSAASSQPQLAASACAAGDSAAYQRSSSFGDDVVVVAAYRTPICKAKRGGFKDTYPEDLLTVVLKAVLDNTRINPADIGDIVVGTVLGPGSQRANECRMAALFAGFPETVPVRTVNRQCSSGLQAVADVAAAIKAGYYDIGIGAGLESMSINSIAWEGQVNPKISAFQKAQDCLLPMGITSENVAHRYGVTRQEQDQAAAESHRRAAAATASGKFKDEIVPVPTKIVDPKTGEEKEVVISVDDGIRPGTTASGLAKLKPVFKKDGTTTAGNSSQVSDGAGAVLLMKRSVALKKGLPILGVFRSFAAVGVDPAVMGVGPAVAIPAAVKSAGLEIGDIDLFELNEAFASQFVYCCNKLGLDRSKVNVNGGAIALGHPLGATGA…
OsKAT2	A.thaliana_AT5G48880.2	MERAMERQKILLRHLNPVSSSNSSLKHEPSLLSPVNCVSEVSPMAAFGDDIVIVAAYRTAICKARRGGFKDTLPDDLLASVLKAVVERTSLDPSEVGDIVVGTVIAPGSQRAMECRVAAYFAGFPDSVPVRTVNRQCSSGLQAVADVAASIRAGYYDIGIGAGVESMSTDHIPGGGFHGSNPRAQDFPKARDCLLPMGITSENVAERFGVTREEQDMAAVESHKRAAAAIASGKLKDEIIPVATKIVDPETKAEKAIVVSVDDGVRPNSNMADLAKLKTVFKQNGSTTAGNASQISDGAGAVLLMKRSLAMKKGLPILGVFRSFAVTGVEPSVMGIGPAVAIPAATKLAGLNVSDIDLFEINEAFASQYVYSCKKLELDMEKVNVNGGAIAIGHPLGAT…
OsKAT2	C.braunii_g23517	MFKKAQDCLLPMGETSENVAEKFGVSRRQQDEFAVSDGAAAVLLMRRAEANKRGLPILGVFRTFVAVGVDPAIMGVGPAYAIPEAVKKAGLEIADIDLYELNEAFASQATYCMKKLELDPEKVNVNGGAIALGHPLGMTGARCVATLLHEMKKRGKDCRFGVVSMCIGTGMGAAGVFERGSVVDPLSNARAVETQNFLSRDATV
OsKAT2	C.reinhardtii_Cre17.g723650.t1.2	MESSAQARLAVLSRQFAPVAEGMQSLSLQTCSAGDSAAYERRNTADDDVVIVASLRTPLTKAKRGGLRDTDAADLLSTLFKAVLERTGVEPQAIGDIVIGSVLGPSSQRANECRIASFFAGIPDVVPVRTVNRQCSSGLQAIADVAAAIKAGFYTVGLAGGVETMSSNPMAWEGGINPRVGDFPGAASCMLPMGVTSENVAAKYGVDRKTQDEFAVRSHKKAAAARAAGKFKDEIVPVATKLVDPKTGAETKITISEDDGIRGSTTMETLGALKAVFKKNGTTTAGNSSQVTDGAAVALMMTRAEATRRGLPILGVFRAFAAVGVDPAIMGVGPAVAIPAAVARAGLSLDDIDVFEINEAFASQAFYSITKLGLDEAKVNPNGGAIALGHPLGATGARC…
OsKAT2	C.subellipsoidea_54043	MEGSGIPARAAGRQQVLLNHLRPAGNTEAAFERMQLQASACAAGDSAAYERRASGPDDVVIVSALRTPITKAKRGGFKDTLPDDLMAAVFQATLDRTGINPADIGDIVIGSVLGDSSQRAIQVRIAGFLAGIPENVAVHTVNRQCSSGLQAIASVAAAIQAGYYEIGLAGGVETMSTNPMAWDGGVNPKIADNQKAQDCLLPMGVTSENVAEKYGITRKDQDELAARSHKRAAAARGSGRFKDEIVPVKTVWKDPKTGEEKEIVVSEDDGIRPGVTAAALGGLRAVFKKNGTTTAGNSSQISDGAAAVLLMKRREAAKRGLPVLGIFRSFAAVGVDPAVMGIGPAVAIPAAVQKAGLSIDDIDVFELNEAFASQATYCVKKLGLDPERVNPNGGAVALG…
OsKAT2	G.biloba_evm.model.chr10.1389	MEMEKIRLRQQVLLEHLRPTPVPKVSTDLVASECVAGDSAAYQRAADFGDDVVVVAAYRTPICKGKRGGFKDTFPDDLLASVLKALLEKTGIRPDEVDDIVVGTVLAPGSLRAIECRMAAFYAGFSETVPVRTVNRQCSSGLQAVADVAAAIKAGFYEIGIGAGLESMTINSPAWEGPVNPRTEINRKAQDCLIPMGITSENVAEHYGISRQEQDQAAVESHRRAAAAAAAGKFKDEIIPIETKIVDPKTGEKKPITVSADDGIRPNTSMSVLAKLKPAFKKDGSTTAGNSSQVSDGAGAVLLMKRAMAIKKGLPILGVFRSFTAVGVDPAVMGIGPAVAIPAAVKAAGLEISDIDLFEINEAFASQYVYCCKKLELDPEKVNVNGGAIALGHPLGATG…
OsKAT2	G.biloba_evm.model.chr12.1362	MEKVRIRQQVLLDHLRPASCPKALTDLTASVCAAGDTAAYQRATDFGDDVVIVAAYRTPICKAKRGGFKDTYPDDLLAPVLKALIDRTGISPDEVGDIVVGTVLAPGSQRASECRMAAFYAGFSDTVPVRTVNRQCSSGLQAVADVAAAIKAGFYDIGIGAGLESMTVNPMAWEGSVNPRVESHRQAQDCLLPMGITSENVAECYGISRQDQDQAAVESHKRAAAATAAGKFKDEIIPVETKTVDPKTGEENPIMVSVDDGIRPGVSISDLAKLKPAFKKGGSTTAGNSSQVSDGAGAVLLMRREIAVRKGLPILGVFRSFTAVGVDPAVMGIGPAVAIPAAVKAAGLEISDIDLFEINEAFASQFTYCSQKLELDLQKVNVNGGAIALGHPLGATGAR…
OsKAT2	G.biloba_evm.model.chr8.802	MEMEMEMEMEKVRIRQQVLLGHLRSFPRSSNDLVASVCAAGDSAAYERATDCNDDIVIVAAYRTPICKAKRGGFKDTPAEDLLEPVLKAVVQKTGIRPDEVGDIVVGTVLPPGSQRAMECRMAAFYAGFPETVPVKTVNRQCSSGLQAVADVAAAIKSGFYDIGIGAGLELMSVNSIGSGGLKNPRAQTNQKVQDCLLPMGITSENVAGRYGISREDQDEAAVRSHKNAAAAAATGRFKDEIIPVHTKLVDPKTGDEKPVTISVDDGIRANTSMSGLAKLKPAFKNGGSTTAGNSSQVSDGAGAVLLMKRAMAMQKGLPILGVFRSFAAVGVDPAVMGIGPAVAIPAAVKAAGLQMSDIDLFEINEAFASQYVYCCQKLELDPEKVNVNGGAIALGHPL…
OsKAT2	G.max_Glyma.07G180100.1.p	MEKAIQRQRVLLEHLQPISSSSNFSSQTHQSTDLSASLCFAGNSSHGQTGGSDDDVVIVAAYRTAICKAKRGGFKDTLPDDLLATVLKAVIEKTNVDPAEVGDIVVGTVLAPGSDRGIECRMAAFYAGFPETVPLRTVNRQCSSGLQAVSDVAAYIKAGFYDIGIGAGLESMTVDRVNRLPNINPKVETFAEARDCLLPMGITSENVAQRYGVTRLEQDQAAVESHKRAAAATAAGKFKEEIIPVSTKFVDPKTGVEKKIIVSVDDGIRPNTNLADLAKLKPAFQKDGTTTAGNASQISDGAAAVLLMKRRVAVQKGLPILGIFRSFAAVGVDPAVMGVGPAVAIPAAVKSAGLELGNIDLFEINEAFASQYVYCLKKLGLDPRKVNVNGGAIALGHPL…
OsKAT2	G.max_Glyma.20G009100.1.p	MDKAIQRQRVLLDHLQPISSSSNFSSQTHQSTDLSASLCFAKNSSHGQIGGSDDDVVIVAAYRTAICKAKRGGFKDTLPDDLLATVLKAVIEKTNVNPAEVGDIVVGTVLAPGSDRGIECRMAAFYAGFPETVPLRTVNRQCSSGLQAVSDVAAYIKAGFYEIGIGAGLESMTVDRVNRLRNINPKVETFAEARDCLLPMGITSENVAQRYGVTRLEQDQAAVESHQRAAAATAAGKFKEEIIPVSTKFVDPKTGVEKKIVVSVDDGIRPNTNLVDLAKLKPAFQKDGTTTAGNASQISDGAAAVLLMKRRVAVQKGLPILGIFRSFAAVGVDPAVMGVGPAVAIPAAVKSVGLELGNIDLFEINEAFASQYVYCLKKLGLDPRKVNVNGGAIALGHPL…
OsKAT2	K.nitens_kfl00666_0020_v1.1	MDRALLRQKVLLDHLRPAAGQGTSITGEACATRAGDSGDDVVVVAAYRTPMCKAKRGGLKDTLPDDILAPVLKAVVERTGVNPKDIGDIVVGSVLAPGAQRANECRMAAFFAGFPETVPVRTVNRQCSSGLQAVADVAAAIKAGFYDIGIGAGIEAMSVNPMAWEGSVNPQVEQNLKARDCLLPMGVTSENVAERYGITRADQDQMAARSHARAVAAWKSGRFVDEVIPVATKIVDPKTGDEKPVTISRDDGMREGVTPASLAKLKAVFKKDGSTTAGNSSQITDGAAAVLLMKRSEAHRRGLPILGTFRTFAAVGVDPAVMGVGPAVAIPAAVEAAGLEIRDIDLFELNEAFASQATYCCRKLHLDEEKVNVNGGAIALGHPLGCTGARCVATLLHEM…
OsKAT2	M.polymorpha_Mapoly0055s0037.1.p	MVFLLSLPPSNSRVQYTMRLASHRHAFFSFTRPVAGRPARGSSIERAFTERVQSSRNREPLDVPHHTTATGKRTTGNDRWPEADVAVFRERAGDGQTPGPVCGREDKERLQGRGGGGSARAEGQHRTNREQRTEPERDTESHRHRSGRGTDWGLAGLALGRSKPASCPELKLSHYGVRSGRLLFLQSSLFFLTRFLEISGLSLHLHPASARQQVILDHLRPEGPGAQGGRVAPSICMAQELQSKRFQEFDDDIVIVAAFRTALTKARRGGFKDTPADDLLAPVLKAVVERSGVNPAEVGDIVVGTVLAPGSQRAMECRIASFLAGFPDTVALRTVNRQCSSGLQAIADVAASIKAGFYEIGIGAGVESMTKDAMAFDGTPNPKLETCQQAADCLLPMGV…
OsKAT2	N.benthamiana_Nbe17g05260.1	MEKAIERQRVLLEHLHPIRSSSLHTDDQSSSLTPSICLAGDSAAYQRTAAFGDDVVIVAAYRTAICKAKRGGFKDTLADDLLAPVLKALVEKTNLSPNKVGDIVVGTVLAPGSLRAIECRMAAFYAGFPETVPIRTVNRQCSSGLQAVADVAASIKAGFYDIGIGAGLELMTVDNIGRVQQVNPKVDAFAQARDCLLPMGITSENVAQRFGVTRLEQDQAAVVSHQRAAAATASGKFKDEIIPVLTKIVDPQTRREKPIVISVDDGIRPNTNLTNLEKLKPAFKSDGTTTAGTASQVSDGAAAVLLMKRSVAMQKGLPILGVFRSFAAVGVDPAVMGIGPAVAIPAAVKSAGLELDNIDLFEINEAFASQFVYCRKKLNLDSEKVNVNGGAMALGHPLG…
OsKAT2	O.sativa_LOC_Os10g31950.1	MEKAINRQRVLLAHLEPAASPAAAAPAITASACAAGDSAAYHRGACFADDVVIVAAYRTAICKSKRGGFKDTPAEDLLVPVFKALIDKTKLNPSEVGDIVVGTVLAPGSQRAIECRMAAFYAGFPDTVPLMTVNRQCSSGLQAVANVASNIKAGLYDIGIAAGLESMTVNQVRLDGQVNPKVELFSQARDCLLPMGLTSENVAKRFGITRMEQDQAAVESHRKAAAAAASGKFKEEIVPVHTKIVDPKTGEEKEIVVSADDGIRPGTSLAVLSKLKPAFSKDGTTTAGNASQVSDGAGAVLLMRRDIAMQKGLPIVGVFRSFAAVGVDPAIMGVGPAVAIPAAVKAAGLQIDDVDLFEINEAFASQYVYCCKKLGLDPAKVNVNGGAMALGHPLGATGA…
OsKAT2	O.lucimarinus_40909	MNECARRPRDARLTTRIDAQGFAKSPDDVVIVSACRTPITRAKRGGLAATPADDLIAAVLQASVARGKIDVNDVGDIVVGSVLGASSQRANECRIGMFLAGFPKEVPVRTTNRQCSSGLQACADIAAGIKAGYYDMGIGAGVETMTANPMKWEGGINPRIASSSDAQNCLIPMGITSENVAEKWGITREAQDTMAARSHARAANARASGRFKAEIVPIHTKTAPDPKTGAGGGANVIVSEDDGIREGTTVQSLAKLPAVFKKGGSTTPGNASQVSDGAAAVVLARRSYAEARGLPILATWRSWAAVGCDPALMGIGPAIAIPATLSAANMTVDDVDLYEINEAFASQATYCVEKLGLDSEKVNVNGGAIALGHPLGATGARCLATLIHEMHRRGAKTGV…
OsKAT2	P.patens_Pp03Ghq01260.t1	MEKSTMRQQVLLDHLKPETGRRAVANVVSSICSANDSAPYARTTDFLDDVVIVAAYRTAICRAKRGGFKDTYPDDLLAPVLRAVVEKTGVSPAEIGDIVIGSVLAPGAQRANECRMAAFFAGFPETVPVRTVNRQCSSGLQAVADVAAAIKAGFYDIGIGGGLESMTVNPMAWEGSVNPRVEADQRAQDCLLPMGITSENVAERYGVGRRQQDEAAVKSHAKAAAARASGRFKDEIIPVQTKIVNPKTGDEKKVVISEDDGIRPGTSLADLSKLKTVFKKSGTTTAGNSSQVSDGAAAVLLMKRRTALEKNLPVLGVFRSFAAVGVDPSVMGIGPAVAIPAAVKAAGLELSDIDLFEINEAFASQFTYCAQELGLDEEKVNVNGGAMALGHPLGATGAR…
OsKAT2	P.patens_Pp10Ghq00759.t1	MEKMQMRQQLLLDHLKPETGRRAAANVVTSICSANDSAPYARTTDFLDDVVIVAAYRTPICKAKRGGFKDTYPDDLLAPVLRAVVEKTGVNPAEIGDIVIGTVLAPGAQRANECRMAAFYAGFPETVPIRTVNRQCSSGLQAVADVVAAIKAGFYDIGIGGGLESMTVNPMAWEGAVNPKVEADQRAQDCLLPMGITSENVAERYGVDRRQQDEAAVKSHAKAAAARASGRFKDEIIPVHTKIVDPKTGEEKQVVISEDDGIRPGTSLADLSKLKTVFKKSGTTTAGNSSQVSDGAGAVLLMKRKTALERNLPILGVFRSFAAVGVDPAVMGIGPAVAIPAAIKAAGLEINDIDLFEINEAFASQFTYCAQELGLDEEKINVNGGAIALGHPLGATGAR…
OsKAT2	P.lambertiana_PILA_12856	MGITSENVAERYGVSRQDQDQAAVESHRRAAAATASGKFKDEIIPVETKIVDPKTGDEKPVTISVDDGFRPTASLSDLAKLKPAFKKSGSTTAGNSSQVSDGAGAVLLMKRKVAIQKGLPILGVFRSFTAVGVDPAVMGVGPAVAIPAAVKAAGLAIDDIDLFEINEAFASQFTYCRQKLELDPEKVNVNGGAIALGHPLGATGKYFHRS
OsKAT2	P.lambertiana_PILA_28537	MDMEKLRIRQQVLLDHLRPARFPKVSTDLVASVCAAGDSAAYERSAEFGDDVVIVAAYRTPICKAKRGGFKDTLPDDLLAPVLKALIDKTGINPNEVGDIVVGTVLAPGSQRASECRMASFYAGFPETVPVRTVNRQCSSGLQAVADVAAAIKAGFYDIGNSSQVSDGAGAVLLMKRKVAIQKGLPILGVFRSFTAVGVDPAVMGVGPAVAIPAAVKAAGLAIDDIDLFEINEAFASQFTYCRQKLELDPEKVNVNGGAIALGHPLGATGARCVATLLHEMKRRGKDCRFGVISMCIGTGMGAAAVFERGSAVDQLCNARPIKDHTSLSRDAR
OsKAT2	P.lambertiana_PILA_32982	MIKSGEEFEKYSTIIQLFFHWRRRRVSVFGDLWPGEDGDGEGHPQTASVVGPSEACSFLEGVQGSGGKIRLVSFSFHVLRINSESQGCRPLAYRTPICKAKRGGFKDTLADDLLAPVLKALIDKTGLSPAEVGDIVVGTVLAPGSQRASECRMAAFYAGFPGIGAGVESMTVSPMAWEGSVNSKVEFFRKAQDCLLPMGITSENVAERYGVSRQDQDQAAVVDPKTGDEKPVTISIDDGIRPNATLSDLGKLRPAFKKGGTTTAGNSSQVSDGAGAVLLMKRAVAIQKGLPILGVFRSFTAVGVDPAVMGVGPAVAIPAAVKAAGLEIDDIDLFEINEAFASQFTYCSQKLELDPEKAFASQFTYCSQKLELDPEKVNVNGGAIALGHPLGATGARCVA…
OsKAT2	P.lambertiana_PILA_37563	MSLVEQASACAAGDSAAYQRSGDFGDDIVIVAAYRTPICKAKRGGFKDTHPDDLLAAVLKGLLEKTGINPGEVGDIVVGTVLAPGSQRASQCQMASFYAGFPKTVPVKTVNRQCSSSLQAVADVAAAIKAGFYDIGIGAGLETMTIDSMAWAGPVNPRFNDEIIPVETKIVDPKTGEEKHKDLPILGIFRSFAVAGIDPAVMGIGPSVAIPAAVKAAGLQTRDIDLFEINEAFASQYVYCVRKLELDPEKVNVNGGAMAFGHPLGATGARCVATLLHEMKRRGKDSRFGVISMCIGTGMGAAAVFERGGAVDPLSNTRQVKTNGLLSKDTV
OsKAT2	P.tabuliformis_Pt2G04110.1	MEMEKVIIRQQVLLDHLRPARFSKASKDLVASVCAAGDSAAYERVAEFGDDVVIVAAYRTPICKAKRGGFKDTLADDLLAPVLKALIDKTGLNPVEVGDIVVGTVLAPGSQRASECRMAAFYAGFPETVPVRTVNRQCSSGLQAVADVAAAIKAGFYDIGIGAGVESMTFNPMAWEGSVNSKVEIFRKAQDCLLPMGITSENVAERYGVSRQDQDQAAVESHRRAAAATATGKFKDEIIPVETKVVDPKTGDEKPVTISIDDGIRPNASLSDLGKLRPAFKKGGSTTAGNSSQVSDGAGAVLLMKRTVAMQKGLPILGVFRSFTAVGVDPAVMGVGPAVAIPAAVKAAGLEIDDIDLFEINEAFASQFTYCSQKLELDPEKVNVNGGAIALGHPLGATG…
OsKAT2	P.tabuliformis_Pt2G04230.1	MEMEKVIIRQQVLLDHLRPARFSKASKDLVASVCAAGDSAAYERVAEFGDDVVIVAAYRTPICKAKRGGFKDTLADDLLAPVLKALIDKTGLNPVEVGDIVVGTVLAPGSQRASECRMAAFYAGFPETVPVRTVNRQCSSGLQAVADVAAAIKAGFYDIGIGAGVESMTFNPMAWEGSVNSKVEIFRKAQDCLLPMGITSENVAERYGVSRQDQDQAAVESHRRAAAATAIGKFKDEIIPVEIKVVDPKTGDEKPVTISIDDGIRPNASLSDLGKLRPAFKKGGSTTAGNSSQVSDGAGAVLLMKRTVAMQKGLPILGVFRSFTAVGVDPAVMGVGPAVAIPAAVKAAGLEIDDIDLFEINEAFASQFTYCSQKLELDPEKVNVNGGAIALGHPLGATG…
OsKAT2	P.tabuliformis_Pt4G42980.1	MDMEKVQMRQQVLMGHLTGFSTNPIAAHNLLVAPSVCMGGDSGINHATAAESCNDDDVVIVAAYRTPQCRAKKGGFKDARAEDLLDPVLKAVVERTGIRPDEVGDIVVGTVLAPGSRRAMECRMAAFYAGFPESVPIRTVNRQCSSGLQAVADVASAIKCGYYDIGIGAGLEFMSENSIGWGPIDNPRIQTNQQVQDCLLPMGITSENVAERYGVSRESQDEAAVRSHKRAAAATAAGRFKDEIIPVHTQIVDAKTGQRKPVTISVDDGIRPNTSKSDLAKLKPAFKKGGSTTAGNSSQVTDGAGAVLLMKRRMAMQKGLPILGVFRSFAAVGCDPAVMGIGPAVAIPAAVKAAGLQIGDIDLFEINEAFASQYVYCCQKLELDPEKVNVNGGAIALGH…
OsKAT2	P.tabuliformis_Pt8G26010.1	MASACAAGDSAAYQRVGDFGDDIVIVAAYRTPICKAKRGGFKDTHPDDLLAAVLKGLLEKTGINPGEVGDIVVGTVLAPGSQRASQCRMASFYAGFPETVPVKTVNRQCSSSLQAVADVAAAIKAGFYDIGIGAGLETMTIDSMAWAGPVNPRNETHKQAQDCLLPMGITSENVAERYGVSRHDQDQAAVESHRHAAAAVAAGKFKDEIIPVETKIVDPKTGEEKHVTISVDDGIRPDTSLSILAKLKPAFKEGGTTTAGNSSQVSDGAAAVLLMKRALAIHKGLPILGIFRSFAVAGVDPAVMGIGPAVAIPAAVKAAGLQTRDIDLFEINEAFASQFVYCVRKLELDPEKVNVNGGAMAFGHPLGATGARCVATLLHEMKRRGKDSRFGVISMCIGT…
OsKAT2	P.tabuliformis_PtQG39360.1	MEMDMEKLRIRQQVLLDHLRPSRFPKVSTDLVASVCAAGDSAAYERSAEFGDDVVIVAAYRTPICKAKRGGFKDTLPDDLLAPVLKALIDKTGVNPNEVADIVVGTVLAPGSQRASECRMASFYAGFPETVPVRTVNRQCSSGLQAVADVAAAIKAGFYDIGIGAGLESMTVNPMAWEGSVNSRVEIFKQAQDCLLPMGITSENVAERYGVSRQDQDQAAVESHRRAAAATAAGKFKDEIIPVETKIVDPKTGDEKPVTVSVDDGIRPTASLSDLAKLKPAFKKSGSTTAGNSSQVSDGAGAVLLMKRKVAIQKGLPILGVFRSFTAVGVDPAVMGVGPAVAIPAAVKAAGLEIDDIDLFEINEAFASQFTYCRQKLELDPEKVNVNGGAIALGHPLGA…
OsKAT2	P.trichocarpa_Potri.002G216400.1.p	MEKAFNRQKVLLAHLQPTSPSPLLSASICAAGDSAAYHRTAAFGDDIVIVAAYRTAICKARRGGFKDTFPDDLLGFVLKAVVEKTNVNPSEVGDIVVGTVLAPGSERAIECRMAAFYAGFPDTVPLRTVNRQCSSGLQAVADVAASIKAGYYDIGIAAGLECMTVNGIRSVPQVNPRVEAFQQARDCLLPMGLTSENVAQRYGVTRQDQDQAAVDSHRKAAAARASGKFKDEIIPVTTKIVDPETGIQKVITISEDDGIRPNSNLAELSRLKPAFKKDGSTTAGNASQVSDGAGAVLLMKRSLAAQKGLPILGVFRSFAAVGVDPAVMGVGPAAAIPAAVQAAGLELNDIDLFEINEAFASQYVYCIKKLELDPEKVNVNGGAIALGHPLGATGARCVG…
OsKAT2	P.menziesii_PSME_33651	MEMEKVRIRQQVLLDHLRPAHFPKASKDLVASVCAAGDSAAYERAAEFGDDVVIVAAYRTPICKAKRGGFKDTLADDLLAPVLKALIDKTGLNPAEVSDIVVGTVLAPGSQRASECRMAAFYAGFPETVPVRTVNRQCSSGLQAVADVAAAIKAGFYDIGIGAGVESMTVNPMAWEGSVNPRAELFRQAQDCLLPMGITSENVAERYGVSRQDQDQAAVESHRRAAAATAAGKFKDEIIPVETKIVDPKTGDEKPVTISVDDGIRPNASLSDLGKLRPAFKKGGSTTAGNSSQVSDGAGAVLLMKRAMAVKKGLPILGVFRSFTAVGVDPAVMGVGPAVAIPAAVKAAGLEIEDIDLFEINEAFASQFTYCSQKLELDSEKVNVNGGAMALGHPLGATG…
OsKAT2	P.menziesii_PSME_38962	MGITSENVAERYGVSRQEQDQAAVESHRRAAAATVAGKFKDEIIPVETKIVDPKTGDEKPVTISVDDGIRPNASLSDLGKLRLAFKKGGSTTAGNSSQVSDGAGAVQLMKRVMAVKKGFPILGVFRSFTAVGVDPAFMGVGPTVAIPAAVKAAVIEIEDIDLFEINETEVGTGL
OsKAT2	P.menziesii_PSME_39023	MEMEKLRIRQQVLLDHLRPARFPKASTDLVASVCAAGDSAAYYRAAEFGDDVVIVAAYRTAICKAKRGGFKDTHPDDLLAPVLKALIDKTGINPNEVGDIVVGTVLAPGSQRASECRMASFYAGFPETVPVRTVNRQCSSGLQAVADVAAAIKAGFYDIGIGAGLESMTANPMAWEGSVNPKVEVFKQAQDCLLPMGITSENVAERYGVSRQEQDQAAVESHRRAAAATAAGKFKDEIIPVQTKIVDPKTGAEKPVTISVDDGIRPTASLSDLAKLKPVFKKGGSTTAGNSSQVSDGAGAVLLMKRAVAMQKGLPILGVFRSFTAVGVDPAVMGVGPAVAIPAAVKAAGLEIDDIDLFEINEAFASQFTYCSQKLELDPEKVNVNGGALALGHPLGATG…
OsKAT2	P.menziesii_PSME_46454	MEKRRIRQQVLLDHLRSPNFPKASTDMVATACAAGDSAAYERVAEFGDDVVIVGAYRTPICKAKRGGFKDTLPDDLLAPVLKALIDKTKINPNEVGDIVVGTNLAPGSQRASECRMAAFYAGVPETVPIRTVNRKCSSSLQAVADVAAAIKAGFYDLGIAAGLESMTVNPMVWKGSVNPRVEIFRQAQDCLLPMGITSENVAERYGISRHDQDQAAVESHKRAAAATAARKFTDEIIPVETKIVDPQTGDEKPVTISVDDGIRFNVSISDLAKLKPAFKKGGSTTAGNSSQLSDGAGAVLLMKRAVAMQKGLPILGVFRSFTAVGVNPAVMGIGPAVAIPAAVKAAGLKIDDIDLFEINEAFASQFTYCCQKLELDPEKVNVNGGAIALGHPLGATGVR…
OsKAT2	P.menziesii_PSME_51119	MDMEKVQMRQQVLMGHLTGFSTAPLAAHNLFVAPSVCMGGDSRTGNFGAANSFDDDDVVIVAAYRTPQCKAKKGGFKDARPEDLLDPVLKAVVERTGIRPDEVGDIVVGTVLAPGSNRAMECRMAAFYAGFPESVPVRTVNRQCSSGLQAVADVAAAIKCGYYDIGIGAGVEFMSENSMSFGPINNPRSQTNQLVQDCLLPMGITSENVAERYGVSRDNQDEAAVRSHKNAAAATAAGRFKDEIIPVHTQIVDATTGERKPVTISVDDGIRPNTSMSALAKLKPAFKTGGSSTAGNSSQVTDGAGAVLLMKRKMAMQKGLPILGVFRSFAAVGCDPAVMGIGPSVAIPAAAKAAGLQVGDIDLFEINEAFASQFVYCCQKLELDPEKVNVNGGAIALGH…
OsKAT2	S.cucullata_Sacu_v1.1_s0014.g006106	MDLRVRARQQVLLDHLRPSIIPRVSTDLVVSTCAAGDSAPYQRTTDFSDDVVIVAAYRTPICKAKRGGFKDTYADDLLAPVLKAVVEKTGLHPAEVGDIVVGTVLAPGSQRANECRMAAFYAGFPETVPVHTVNRQCSSGLQAVASVAASIKAGFYDIGIGAGLESMTVNPMAWEGSVNPKVETIQKVQDCLLPMGVTSENVAERFNVTREAQDRAAVTSHTRAAAATASGRFKDEIIPVETKLVDPKSGNEKSVVISVDDGIRAGAKLSDLSKLKPVFKKNGSTTAGNSSQVSDGAAAVLLMRRDVAQRKNLPILGVFRSFAAVGVDPAIMGVGPAVAIPAAVKAAGLELNDIDLFEINEAFASQFTYCLEKLELDPEKVNVNGGAIALGHPLGATGA…
OsKAT2	S.moellendorffii_141785	MEVDRKLRMRQQILLDHLRPSSAPRPVNLVTSICSAGDSAAYHRTTDYSDDVVVVAAYRTPICKSKRGGFKDTYPEDLLTPVLKAVVEKVGLNPAEVGDIVVGTVLAPGSQRANECRMAAFYAGFPETVPVRTVNRQCSSGLQAVADVVAAIKAGFYDIGIGAGLESMTANLVAWEGSVNPKVEMNQKAQDCLLPMGITSENVAERYGVSRKEQDEAAVRSHRRAAAATATGRFKDEIIPVHTKLVDPKTGEEKPVVISADDGMRPNANVADLAKLKPAFKKGGTTTAGNSSQVSDGAGAVLLMKRSVAIQRGLPILGVFRSFAAVGVDPAVMGIGPAVAIPKAVKDAGLEISDIDLFELNEAFASQFTYSCKKLDLDIEKVNVNGGAMALGHPLGATG…
OsKAT2	S.bicolor_Sobic.001G230100.1.p	MEKAIDRQRVLLRHLSPAAAAESPAPPAISASACAAGDSAAYHRTPAFADDVVIVAAYRTAICKAKRGGFKDTFAEDLLVPVFKALVDKTKLDPSEVGDIVVGTVLAPGSQRAIECRMAALYAGFPDTVPLKTVNRQCSSGLQAVADVATAIKAGLYDIGIAAGLESMTVNKVSLDGQVNPKVELFSQARDCLLPMGLTSENVAHRFGITRLEQDQAAVESHRKAAAAAAAGKFKEEIVPVHTKIVDPKTGEEKKIVVSADDGIRPDTSLAVLSKLKPAFSKDGTTTAGNASQVSDGAGAVLLMRRDVAMKKGLPILGVFRTFAAVGVDPAVMGIGPAVAIPAAVKAAGLQMDDIDLFEINEAFASQYVYCCKKLELDPAKVNVNGGAMALGHPLGCTG…
OsKAT2	S.fallax_Sphfalx12G060800.1.p	MENKNNKMRLRQQVLLEHLNPAAAARRRAVGGVASSNLVVSSSPCAAGDSAPYPRTTDFLDDVVIVAAYRTAICRAKRGGFKDTFPDDLLAPVLKAVIETTGVKAQEVGDIVVGSVLAPGAQRANECRMAAFFAGFPETVPVRTVNRQCSSGLQAVADVAAAIKAGFYDIGIGAGLESMTSNPMAWEGSVNPRVESNQRAQDCLLPMGVTSENVAERYGVGRKQQDAASVTSHQRAAAATAAGKFRDEIIPVHTKLVDPKTGEEKQVTIAVDDGIRPQTTLADLAKLKAVFKKNGSTTAGNSSQVSDGAAAVLLMKRRTALEKGIPVLGVFRSFVAVGVDPAVMGIGPAVAIPKAVQAAGLELSDIDLFEINEAFASQFTYCAQQLELDQEKINVNGGA…
OsKAT2	Z.mays_Zm00001eb222320_P001	MEKAVDRQRVLLRHLNPAAAGSPAPPAISASACAAGDSAAYHRRPAFADDVVIVAAYRTAICKAKRGGFKDTFAEDLLVPVFKALVDKTKLDPSEVGDIVVGTVLAPGSQRAIECRMAALYAGFPDTVPLKTVNRQCSSGLQAVADVATAIKAGLYDIGIAAGLESMTVNKVSLDGQANPKVELFSQARDCLLPMGLTSENVAHRFGITRLEQDQAAVESHRKAAAAAAAGKFKEEIVPVHTKIVDPKTGEEKKIVISADDGIRVDTSLAVLSKLKPAFSKDGSTTAGNASQVSDGAGAVLLMRRDVAMKKGLPVLGVFRTFAAVGVDPAVMGIGPAVAIPAAVKAAGLQMDDIDLFEINEAFASQYVYCCKKLKLDPAKVNVNGGAMALGHPLGATGA…
OSD2	A.trichopoda_AmTrH1.03G111900.1.p	MAPKTLEYSVSASDPILVTPSRPTPYEIKHLSDIDDQEGFRFQVPIIQIYRKSPKMDGRDPAKVVRDALSEALVYYCPLAGRLREGEKRKLSVECSGEGVLFVEGDAEPPFPCWKKLLIHVPGSDGITGCPLLLIQVTRLLCGSFIFTLGFNHIMCNVSGIIQFMSTIGELARGLPHPSITPYDQVPDMPLDAMVHRSFFFGPSEIAALRSRIPPSLAQFVMNMRSSLRPSLPHGYYGNAAVFTMAMSKVGKMRKNPLGYALELVRKAQEEVSDDYMRSVAALMVMRGRPHYTVVNTYLVSDLRRAGLREVDFGWGKAVYGGLAKAGVGAIPGILSCFMAFKNMQGVEGTVIPICLPEAAMPRFTRELKRMVTLVAR
OSD2	A.trichopoda_AmTrH1.03G111500.1.p	MATKTLEFSVTVSEPVLVTPSRPTPYEIKPLSDIDDQEGFRFQIPVVQFYRKDPKMDGRDPARVVRDALSEALVYYYPFAGRLREGENRKLSVECSGEGVLFVEGDADVSLEEFGDALQPPFPCWEKLLIHVPGSDGVIGCPLLFIQVTRLRCGGFIFALRLNHTMSDASGLVQFMNGVGELARGLPRPSIFPVWQRHLLNARNPPCVTYAHREYDQVPDTNNTLMPLDDMAHRSFFFGPSEAAALRSQLPPHLAKASTFDLLAACLWKCRTTALTMNNDEDVRLVCIVNARSKFRPPLPQGYYGNAFALPIAVSKAGSLRRNPFGYAVELVRKAKEEVTDEYMRSVADLMVTKGRPHFTVVNTFLVSDIRRAGFGEVDFGWGKAVYGGAAKGGVGAIP…
OSD2	A.thaliana_AT3G03480.1	MDHQVSLPQSTTTGLSFKVHRQQRELVTPAKPTPRELKPLSDIDDQQGLRFQIPVIFFYRPNLSSDLDPVQVIKKALADALVYYYPFAGRLRELSNRKLAVDCTGEGVLFIEAEADVALAELEEADALLPPFPFLEELLFDVEGSSDVLNTPLLLVQVTRLKCCGFIFALRFNHTMTDGAGLSLFLKSLCELACGLHAPSVPPVWNRHLLTVSASEARVTHTHREYDDQVGIDVVATGHPLVSRSFFFRAEEISAIRKLLPPDLHNTSFEALSSFLWRCRTIALNPDPNTEMRLTCIINSRSKLRNPPLEPGYYGNVFVIPAAIATARDLIEKPLEFALRLIQETKSSVTEDYVRSVTALMATRGRPMFVASGNYIISDLRHFDLGKIDFGPWGKPVYG…
OSD2	A.thaliana_AT5G17540.1	MSGSLTFKIYRQKPELVSPAKPTPRELKPLSDIDDQEGLRFHIPTIFFYRHNPTTNSDPVAVIRRALAETLVYYYPFAGRLREGPNRKLAVDCTGEGVLFIEADADVTLVEFEEKDALKPPFPCFEELLFNVEGSCEMLNTPLMLMQVTRLKCGGFIFAVRINHAMSDAGGLTLFLKTMCEFVRGYHAPTVAPVWERHLLSARVLLRVTHAHREYDEMPAIGTELGSRRDNLVGRSLFFGPCEMSAIRRLLPPNLVNSSTNMEMLTSFLWRYRTIALRPDQDKEMRLILIVNARSKLKNPPLPRGYYGNAFAFPVAIATANELTKKPLEFALRLIKEAKSSVTEEYMRSLADLMVIKGRPSFSSDGAYLVSDVRIFADIDFGIWGKPVYGGIGTAGVED…
OSD2	G.biloba_evm.model.chr2.1360	MAATDLKFSVTRKPAVLVTPSGPTPHEFLYLSNLDDQAGSRFLIPVVQFYKFDNSLKKNDNPAKVIREALAKVLVHYYPFAGRLRDASGGKLQVECTGEGVLFIEADADVALEDFGDLHPPFPCWDELLYNVPGTASVTNSPLLLIQVTRLRCRGFICAVRLNHCMSDATGLSQFLKAMGEMARGAVRPSIRPIWNREMLKPRMKPTVTFPHYEYDHAEDKYGQMEVHTVDEMKHRSFFFGPEQMAILRKQLPDESNNNRPYSTFEVLSAFLWRSRTRALEIPCEQQVRFMFPVNARSRLQPPIATGYYGNVISLGCAKTTAGDLASKPLWFATNLINEAKRRMNNEYMRSVIDLMEVRGRPHYTMVGSFVVSDVTKIGFGDVDYGWGNAVYGGPPLGG…
OSD2	G.biloba_evm.model.chr2.1362	MAATDLKFSVTRKPAVVVTPSYCTMCLEQNPLPILPFSFRGFIFAVRLNHCMSDAVGLLQFLKALGEMARGAVRPSIRPIWNREMLRPTVTFPHYEYDHVEDEYGQMEMHAVDEMKHRSFFFGPEQMAILIKQLPDENRACSTFDVLSAFLWRSRTRALEMPCEQQVRLLFPLDARSRLHPPIPTGYYGNVISFACAKTTASDLASKPLWFGMKLINEAKRRVDNEYMRSVIDLMEIRGGPHFTVVGSFLVSDVTKIGFGDVDYGWGNAVYGGPPLGGVGAVPGVSSFYVPLPQANGVQGIIVPVCLPSAAMQKFEAEVSRTFHVLQQSRPSHNSSVDAWILSNM
OSD2	G.biloba_evm.model.chr2.1675	MATLSFKVTRQPAVLVAPSLPTPNEFLYLSNIDDQPWLRFQVPVIQFYQSDSTKKHQNPAKVIKEALAKALVHYYPLAGRLRDAPNGKLMLECTGEGVLFIEADADVSLQEFGDLIRPFPCWDELLYDVPGSATITNSPILLIQVTRLTCGGFIFALRLNHTVSGAPGLVQFMKALGEIAKGAAQPSVTPVWERERLLPRVNNFAIKYPHYEYEYDHVEDKYGQMVPANEISHHFFFFGLREIAALKQQMGGAKCTTFEVLSAYLWRLRTRALNLPADEEVRLIIPLDARSKIEPPLPSGYYGNAISLTGAKARAADLANRPLSYAVKLIQETKKLVGDEYMRSVINLMELKGRPHLTAIGSFLLSDLTKVGFGEVDFGWGKAVYAGMARSGVGEVPGM…
OSD2	G.biloba_evm.model.chr2.1676	MATLSFNVTRQPAVLAAPSLPTPKGFLCLSNIDDQAGLRFHIPIVQFYQSDSTKKNQDPAKVIKEALAKALVYYYPFAGRLRDAPNGKLMLDCTGEGVLFIEADADVTLQEFGDLIRPFPCWDELLYDVPGSATVTNSPILLIQVTRLTCGGFIFALRLNHTVSDAVGLVQFMRGLGEIAKGAAQPSVTPVWDRELLLPRVNNFAIKYPHYEYEDVEDKYGQMVPMDEMIHHSFFFGPREIAFLKQQMGGAKCATFEVLSACLWRLRTRALNLPADQEVRLIFPLNGRPKIEPPLPSGYYGNVINLTCAKARAGDVANRPLSYAAKLIHEAKKMVGDEYMRSVINLMELKGRPHFPVIGTFIISDLTKIGFGEVDFGWGKAVYAGMARSGVGEVPGMMS…
OSD2	G.biloba_evm.model.chr2.1677	MATLSFKVTRQPVVSFSFIQDPAKVIKEALAKALVYYYPFAGRLRDAPNGKLMLECTGEGVLFIEADADVSLQEFGDLLPPFPCWDKLLYNVPGSATVTNSPILLIQVTRLTCGGFIFALRLNHTVSDAVGTVQFLRGLGEIAKGAAQPSVTPVWDRELLLPRVNNFAIKYPHYEYEDVEDKYGQMVPMEEMSHHSFFFCPREIAALKQQMGGEKCATFEVVSACLWRLRTRALNLPADQEVRLIFPLNARTKIEPPLPSGYYGNVISLTCAKARAGDVANRPLSYAAKLIHEAKKMVGDEYMRSVINLMEFKGRPHLTAIGSFLLSDLTKIGFVEVDFGWGKAVYGGPARSGVGEVGSSFLIPLRTKNGFERIVVPVCLPSAAMQRFKAEINQVIHSG…
OSD2	G.biloba_evm.model.chr2.1678	MATLSFKVTIQPAVLVAPSLPTPNEFLCLSNIDDQPGLGFQIPVIQFYQSDSTKKHQNPAKVIKEALAKALVHYYPFAGRLRDAPNGKLMLDCTGEGVLFIEADADMGGAKCTTFEVLSAYLWRLRTRALNLPADEEVRLIFTLDSRSKIGPPLPSDYYGNAKKMVGDEYMRSVINLIELKVRPHLTAIGSFLISDLTKIGFGEVDFGWGKAEYAGMARSGVGEVPGMMNFLIPLCTKNGFEGIGVSVGLPSVAMQRFKAEMSQAIHSGGDRLSSL
OSD2	G.biloba_evm.model.chr2.1679	MATLSFKVTREPASRFGGSFPANTQRFYQSDSTKKHQDPAKALVYYYPFAGRLRDAPNGKLMLECTGEGLLFIEADADVSLQEFGDLIRPFPCWDELLYDVPGSATVTNSPILLIQVTRLTCGGFIFALRLNHTVSDAVGLVQFMRGLGEIAKGAAQPSVTPVWDRELLLPRVNNFAIKYPHYEYEDVEDKYGQMVPMDEMIHHSFFFGPREIAFLKQQMGEQSAQPSKFYQHACGEPPLPSGYYGNVINLTCAKARAGDVANRPLSYAAKLIHEAKKMVGDEYMRSVINLMELKGRPHFPVIGTFIISDLTKIGFGEVDFGWGKAVYAGMARSGVGEVPGMMSFLIPLRTKNGFEGIGVSVGLPSAAMQRFKAEMSGGDRLSFISSL
OSD2	G.biloba_evm.model.chr2.1695	MATLSFKVTRQPAVLVAPSLPTPNEFLCLSNIDDQAGLRFQIPIVQFYQSDSTKKHQDPAKVIKEALEKALVHYYPFAGRLRDASNGKLMLECTGEGVLFIEADADVSLQEFGDLLPPFPCWDELLYDVPGSATVINSPILLIQVTRLTCGGFIFALRLNHSVSDAVGLVQFMKVLGEIAKGAAQPSVTPVWERERLLPRNMNNLTIKYPHYEYDHVEGKMMPMNEMSHHSFFFGKREIAALKQQMGGAQCATFEVVSACLWRLRTRALNLPADQEVRLIFPLDARSKIEPPLPSGYYGNVISLTGAKAKAGDVANRPLSYAAKLIHEAKKMVGDEYMRSVINLMELNGRPHFTVIGSFLVSDLTKIGFGEVDFGWGKAVYGGAARSGVGAVPGVSSFL…
OSD2	G.biloba_evm.model.chr2.1696	MATLSFKVTRQPAVLVAPSLPTPNDFLCLSNIDDQAGLRFHIPIVQFYQSDSTKKHQDPAQVIKEALAEALVHYYPFAGRLRDAPNGKLMLDCTGEGVLFIEADADVSLQEFGDLVPPFPCWDELLYDIPGSATVTNSPILLIQVTRLKCGGFIFALRLNHSVSDAVGLVQFMKGLGEIVKGAAQPSVTPVWERERLLPRVNNFAIKYPHYEYDHVEDEYGQMVPVNEVNEMSRHSFFFGPREIAALKQQMGGAKCATFEVVSACLWRSRTRALNLPADQEVRLIFLLDARSKIEPPLPSGYYGNVISFTGAKARAGDVANRQLSYAAKLIHEAKKMVGDEYMRSVINLMEFKGRPHFTVIGSFIISDVTKIGFGQADFGWGKAVYGGPGWSGVGAVPS…
OSD2	G.biloba_evm.model.chr2.1697	MVNLSFKVTRQPAVLVAPSLPTPNEFLYLSNLDDRVGLRFHVTLVQFYPCNSSKKHEDPAKVIKEALAKLMVYYYPFAGRLRDAPNGKLTLECTGEGVLFIEADADVSLEEFGDLFPPFSCWEELLYDVPGSSTITNSPLLLIQVTRLRCGGFIFALRLNHCMSDATGIVQFMKALGEMARGAAPPSITPVWNRELLRPREKPGGEYLPHEIDQIEDKCWPSVAADEMSQISFFFSPTEIAALKRQVGAQAKFSTFEVLSACLWRSRTRALNLPSEQEVRFIFPFNVRSWMKPPLPSGYYGNAFIPAFAKARVGDLANKPLTFAIELIREAKAKVDNDYIRSAIDLMKLSESPRSIGSFVLSDITKLGFAEVDFGWGKAMYGGPTWKAVGAALGVHSFF…
OSD2	G.biloba_evm.model.chr3.1883	MAAFNFAVIRQPAVLVTPASPTPHEFLYLSNLDDQSGIRYQVPLAQFYRSDSSKKGQDPAKVIKEALGKLLVPYYPFAGRLREAPNGKLQVECTGDGVLFIEADADVSLEDFGELRPPFPCWNELLYDVPGSSDIIDCPVLLIQVTRLRCGGFIFALRLNHSMADGSGISQFMNALGETARGADRPSVTPVWDRELLRPRKQNTLKHWHSDNKHVVEAKYGQIISGDEMSHKSFFFGTGEIRALKRLIADEFKCSTFDVLSAYLWRARTRALDMPAHQEVIFIFFLDARTRFEPPLPTGYYGNACCPVCTRSTSVGNLLSMPLSFSVKLIREAKAIPNDKYMRYLIDSIEDRDRPQFSGSIGAFVISDVTKSGYEKVDFGWGKAVYGGPPRSVVGLVAG…
OSD2	G.max_Glyma.10G000300.1.p	MDTSLVFTVRRREPELIAPAKPTPREVKLLSDIDDQDGLRFQIPVIQIYRHDPSMAGKDPVEVIRKALARTLVFYYPFAGRLREGRDRKLMVDCTGELGVLFIEADADVTLKHFGDALQPPFPCWEELLYDVPGSQGVLNTPLLLIQVTRLKCGGFILTLRLNHTMSDAAGLVQFMSALGEIARGRHEPSVPPVWRRELLNARDPPRVTCTHREYEQVPDTKGTIIPLDDMAHRSFFFGPSEVSAIRRLIPRADQCSSSNFEVLTACLWRCRTIALQPDKDEEVRILCIVNARAKFDPPLPSGYYGNAFAFPAAVTTAGKLCENPLGYAVELVRKAKADVTEEYMHSVANLMVAKGRPHFTVVRSYVVSDVTRAGFGNVEFGWGKAVYGGPAKGGVGAI…
OSD2	G.max_Glyma.10G159600.1.p	MAFAHDLELESSSSPLVFSVRRSEPELVAPAKPTPREIKILSEIDSQAGLRTQIPIIQFYRNDPSLAGKDPVQAIRNALAEALVFYYPFAGRIKEEGSDGKLVVDCNEEGVMFIEADADVTLDQFGDALKPPFPCFQELLYQPPGSDGITDAPIFLIQVTRLKCGGFILAIRFNHVMVDGVGLIHFTLTVAGIARGAMKEPPFQPVWSRELLFARDPPRVTFNHREYEQLTDSNDAVSTDFEQRSFFFGPTETASIRALLPRDLDQRATTFEVLTSYVWRCRTKALQIPPNEDVRMMCIVDARGKFDPPFPAGFYGSCFAFPAAVTGAGDLCEKPLEYAVQLIQKARGEVSEEYIDSVADLMASEGRPLFTVVRSCLVLDTTEAGFRNLDFGWGNALYG…
OSD2	G.max_Glyma.02G001100.1.p	MDTSLVFTVRRSEAELIAPAKPTPREVKLLSDIDDQDGLRFQIPVIQFYRHDPSMAGKDPVDVIRKAVAKTLVFYYPFAGRLREGLGRKLMVDCTGEGVLFIEADADVTLKQFGDALQPPFPCWEELLYDVPGSQGVLNTPLLLIQVTRLKCGGFILAVRLNHTMSDAAGLVQFMSALGEIARGRQEPSIPPVWRRELLNARDPPRVTCTHREYEHVPDTKGTIIPLDHMAHRSFFFGPSEVAAIRSLIPQTDQRCSNFEVLTACLWRCRTIALQPDKDEEVRILCIVNARSKFDPPLPSGYYGNAFAFPVAVTTAGKLCDNPLGYALELVRKAKADVTEEYMHSVADLMVTKGRPHFTVVRSYLVSDVTRAGFGNIEFGWGKAVYGGPAKGGVGAIPG…
OSD2	G.max_Glyma.19G242100.1.p	MAGKDPVEVIRQALAKTLVFYYPFAGRLREGPDRKLMVDCTGEGVMFIEADADVTLYQFGGEALQPPFPCFQELLYNVPETEEITNTPLLLIQVTRLKCDGFILAFRFNHTIGDAGGISQFMNAWSEMARSHATKPSIAPVWRRELLRARDPPRITCSHREYDQLEDTIITPSNDNMVQRSFFFGPTEIAAIRRLVPHHLRQCSTFDLITACFWRCRTKALQMKPDEEVRMMCIINARARFNPPLPVGYYGNAVALPAAVTTAGKLCGNPFGYAVELINKLKREVTEEYMHSVAYLMVIKERCSFTSVRSCIISDLTRARFREVDFGWGDAVYGGVAQAGAGTFPAATYHVSYKNAKGEEGIVLPILLPTESMNRFAKELDHMLGNRNQNQNQNQPTTS…
OSD2	G.max_Glyma.03G244300.1.p	MASCHSSPTLVFTVRRRQAELIAPAKPTPREVKKLSDIDDQEGLRFQIPFIQFYGNNKESSMKDPVEVIRKALTKTLVFYYPFAGRLREGPGRKLMVDCNGEGVLFIEADADVTLHQFGPSYLLHPPFPCLEELLHDVPGSRGVTNCPLLLIQVTRLKCGGFIFALRLNHSMSDGFGIAKFMKALAEIACGATEPSLTPVWCRELLNARNPPRISRTHHEYEVENKAKGTMMIPLNDVVQRCFFFGPREVASLRSLVPKHLGRCTTFEVITACMWRCRIRALQLDPEDDVRFIYTININAKVNPPLPKGYYGNGFVLSAAVTTSRRLCENPFGYALELVKNAKSNVDEEYVRSTSDLIVVKGRPHQATTRSYLVSNTTRIGLDEVDFGWGKPIYGGPAT…
OSD2	G.max_Glyma.03G244400.1.p	MALSSPSLVFTVQRCQPELVAPAKPTPREVKPLSDIDDQQGLRFQIPFILFYGNEPSMAGKDPAKVIREALAQTLVFYYPFAGRIREGPGRKLVVDCTGEGLMFIEADADATLDQLGDTLQPPFPCFEQLLYDVPGSEGVIDCPLMLFQVTRFKCGGFALAVRLNHTMSDGAGIALFMNTLAEMAQGATEPSVPPVWRRELLQARDPPHITCNHREYEQIPNNMEGIIPSYENKMVLRSFFFGASDIAALRRLVPHYLRKCTSFDLITACFWRCRTKALEIDADEDVRMMVIVNARARFNPPLPAGYYGNAFAYPAAVTTAGKLCENPFGYAVELINKLKGEVTEEYMHSVADLMVTNGRCLFTTVRSFIVSDLRHFGFKQIDFGWGRALYGGVAKGGA…
OSD2	G.max_Glyma.03G244600.1.p	MASSSPSPSPSPMFTVRRLQPELVAPAIPTPHELKPLSDIDDQEGLRFHIPMIQVYRNQPSMAEKDPVQVIRKALAKTLVFYYPFAGRLRERPDHKLMVDCTGEGVLFIEADADVTLDQLGDALQPPFPCFEQLLYNVPDSEEITDTPLLLIQVTRLKCGGFIQALRLNHTMSDAAGLVQFLNAWAEMAGGAKSPSIAPVWRRELLMARDPPRITCKHHEYMEFVDTEIEEGSLTLHDDDMVLRSFFFGPSQIASLRRLVPHYCATFDLITACLWRCHTKALKIDADKDVRMMVAVNARAKFNPPLPVGYYGNAIAYPAAVTTAGKLCGNPFGYAVELINKVKGKATQEYMHSVADLLAIKGRYIPRMVRSLTVSDLRGFDPRQIDFGWGHALYAGPAQ…
OSD2	G.max_Glyma.16G201800.1.p	MVLQTSSLGFIVRRHPPELVAPANPTPHEVKLLSDIDDQNGLRYQLPLVLFFPYQPSMEGKDPVEVIREALSKTLVFYYPFAGRLREGPDGKLMVDCNGEGVMFIEADADVTIEQFGNNFMPPFPCFDELLYNVPGSDGMIDTPLLLIQVTRLKCGGFIFALRMNHTMCDGSGICQFLKALSEIAHGAPKPSILPGWHREILCAREPPRITCIHQEYQQLPPDSRSIFIPHQRSFFFGPKEIASLRALLPHHLATKSTSFEVITACLWRCRTASLKWQNPNQEVRLLCIVNARFGNCRFNPPLPDGFYGNAFVFPAAVTTVGKLLGRSLGYAVELVKKAKDEADEEYVHSVADLMAIKGRPCFTKLGSFMVSDLTKSGLIDVNLGWGKALYSGVAKGGL…
OSD2	N.benthamiana_Nbe16g05560.1	MDSKQSSKLVFTARRQKPELIAPAKPTPRETKFLSDIDDQEGLRFQIPVIQFYSKNSSMGGKDPVNVIKKAIAETLVFYYPFAGRLREGNGRKLMVDCTGEGIMFVEADADVTLEEFGDELQPPFPCLEELLFDVPNSAGVLHCPLLLIQVTRLRCGGFIFALRLNHTMSDAPGLVQFMTAVGEMARGASAPSVHPVWCRELLNARNPPQVTCTHHEYDEVPDTKGTIIPLDDMVHKSFFFGPSEVSALRRFVPQHLHKCSTFELLTAVLWRCRTMSLKPDPEEEVRVLCIVNARSRFNPPLPTGYYGNAFAFPVAVTTAAKLSKNPLGFALELVKKTKADVTEEYMKSVADLMVLKGRPHFTVVRTYLVSDVTRGGFGEVDFGWAKPVYGGPAKGGVG…
OSD2	N.colorata_Nycol.D01115.1.p	MDTSLKFDVKIADPVLVPPAKPTPYELKPLSDIDDQDGFRFQIPVIQFYRRNPAMDGRDPAAVMKDALAKALVFYYPFAGRLREGPNRKLTVECTGEGVLFVEADADVTLEEFGDALQPPFPCFEKLLYEVPASGEVTNCPLLLFQVTRLRCGGFIWAVRLNHTMSDASGLMQFLTAVCEMAKGAAAPSVLPVWERHLLNARNPPAVTRVHREYEDVPDTKNTLMPLDDMAHKSFFFGAREVQALRRQLPPHLRDAATSFEIITGCLWRCRTIALQPDPEEVFRLLCIFNARSKYQPQLPQGYYGNAFSLPAAVSTAAKLSINPLGYAVELVRKAKADVTDEYMRSVADLMVLKGRPHFTVVRAFVVSDIRKAGFSELDLGWGMPVYGGAAKGGVGAIP…
OSD2	O.sativa_LOC_Os10g35950.1	MAGSTAAALKFTVRRKPAELVAPAGPTPRELKKLSDIDDQDGLRFHIPVIQFYRRSAAMGGRDPAPVIRAAVARALVSYYPFAGRLRELEGRKLAVDCTGEGVLFIEADADVRLEHFGGALQPPFPCLEELVFDVPGSSEVLGSPLLLFQVTRLACGGFILAVRLHHTMADAQGLVQFLGAVAEMARGGAAAAPSVAPVWGREMLEARSPPRPAFAHREYDEVPDTKGTIIPLDDMAHRSFFFGAREVAAVRSHLAPGIRERATTFEVLTGCLWRCRTAALAPDDDEVMRMICIVNARGGGKSGGGAGMIPEGYYGNAFAFPVAVATAGELRARPLGYAVELVRAAKGEVSVEYMRSVADLMVQRGRPHFTVVRAYLVSDVTKAGFGDLDFGWGKPAYG…
OSD2	P.lambertiana_PILA_04418	MASLKFNVTRKPVVLVAPSLPTPKELLYLSNIDDQPVLRLHIPNINFYPFKPSKKGEDPARVIREALAKVLVLYYPFAGRLREAAAGKLAVDCTGEGVLFVEADADVALEDFGDIQPPFPGWDDLLHDVPGSQAITNSPLLLIQVTRLRCGGFIFALRINHVMSDAVGLVQFMNALGEMAKGTTKASVIPVWEREILRPRTNPVVKFPHYEYDQIEDKDGTWALQLPAEEGVRLLFTLDARKRFDPPLPEGFYGNAICMALAKTTAGELAKKPLSFAVKLIRQAKMAVTDEYMRSMIDFMELKGHLPLSAVGTFVVTDVTKIGFRDVDFGWGKASYGGPIPGATACSFFISYRNTSGVEGILVAFYLPPATMQRFQAEIRPVIVNAPSFLRSSL
OSD2	P.lambertiana_PILA_04423	MASLKFNVTRKPVVLVAPSLPTPKELLYLSNIDDQQLLRFHIPNINFYRFKPSKRGEDPARVIREALAKVLVLYYPLAGRLRKAAAGKLAVDCTGEGVLFVEADADVALEDFGELQPPFPGGDDLLHDVPGSQAMTNSPLLLIQVTRLKCGGFIFALRINHAMCDAIGLVQFMNALAEIAKGATKVSVIPVWEREILRPRTNPVVKFPHYEYHDTEDKGRHMVNMKEMSVTSFFFGVKEIEALKRQCVGQAGKCPTFEVLSACLWRSRTRALQYPAEQDVRLLFALDARKRFDPPLPEGFYGNAIGLAFAKTTAGELTKNPLSFAVKLIRQAKMAVNDEYMRSLIDFMELKGHPRVIVAGTFGLSDVTKIGFGDVDFGWGRAAYGGPIAVAGFNCFFIP…
OSD2	P.lambertiana_PILA_10004	MKITRKPAILVAPLLPTPKGLLYLSNLDDQGAFRFHIPLIQFYRFHPSKKSEDPAKVIREALAKVLVFYYPFAGRLRDAPFGKLLLDCTSEGVLFVEADADVSMEEFGDLHPPFPCLADLLHDVPGSQTITNSPLLLIQVTRLRCGGFIFALRLNHTMSDAPGLVQFFTALGEMAKGEARPSVLPVWEREILRPRTNPAVKFPHYEFDQIEDKHGLQMAANMKEMRQTSFFFGPKEIESLKRQAVGQGMCTTFEALSACLWRSRTRALQLPAEQEVRFLFAVDGRPRFDPPLPDNFYGNSTLFPCAKTTAGELATKPLSFAAKLIREAKMSVNGEYMRSVIDLMELRGHPLFTVVATYVVSDTTKMGFRDVDFGWGRAVYGGPAEGAVGPVAVAGLTSF…
OSD2	P.lambertiana_PILA_10815	MAPLKMKITRKPAILVAPLLLTPKGLLYLSNLDDQAAFRFHIPVIQFYRFHPSKKFEDPAKVIREALAKVLVFYYPFAGRLREAPFGKLLLDCTSEGVLFVEADADVSMEEFGDLHPPFPCLADLLHDVPGSQTITNSPLLLIQVTRLRCGGFIFALRLNHTMSDAPGLVQFLTALSEMAKGEARPSVLPVWEREILRPRTNPAVKFPHHEFDQIEDKHGLQMAANMKEMRQTSFFFGPKEIDSLKRQAAGQAEKTRALQLPAEQEVRFLFALDGRPRFDPPLPENFYGNSTIFPCAKTTAGELATKPLSFAAKLIREAKKSVNGEYMRSVIDLMELRGHPLFTVVGTYGVSDTTKMGFRDVDFGWGRAVYGGPAQGGVGPVSMGSLTSFFVPYRNRSG…
OSD2	P.lambertiana_PILA_12953	MASLKFMVTRKPAVLVAPCLPTPREILYLSNIDDQPTLRFHNTGVQFYRFDPASRKGDDPARVIREGLAKVLVWYYPYAGRVIDAPAGKLAVECTGEGILFVEADADIALEDFGDLHPPFPCWDDLLINVPGSVAITNSPVIHIQVTRLRCGGFIFAMRVNHTMSDAGGFVQFMNALAEIAKGAARPSVQPVWKREMLRPRTNPSVKFPHYEYEQIDSNDEKMLNMNDITEKSFIFGPKEIESLKRQAVGQGKCSTFDVLSAFLWRLRTRALQLPAEQEVRLIFPVDFRTRLDPPLPEGFYGNSICFVCVKTTAGELAIKPMSATVKLIQEGKKGVNEEYIRSVIDLMELKGRPIFTVGGCYVVSDCTKIGFHDVDFGWGRPAYGGPAEGGIGVVPGLL…
OSD2	P.lambertiana_PILA_25425	MAPLKMKITRKPAILVAPLLPTPKGLLYLSNLDDQAAFRFHIPAIHFYRFHPSKKSEDPAKVIREALAKVLVFYYPFAGRLRDAPFGKLLLDCTSEGVPFVEADADVSMEEFGDLHPPFPCLADLLHDLPGSQTITNSPLLLIQVTRLRCGGFIFALRLNHTMSDAFGMVQFLTALGEMAKGEARPSVLPVWEREILRPRTNPAVKFPHYEFDQIEDKHGLQMAANMKEMRQSSFFFGPKEIDSLKRQAAGQGMCKTFEAVSACLWRSRTRALQLPAEQEVRFIFALDGRARFDPQLPENFYGNAIIFPCAKTTAGELATKPLSFAAKLIRQAKMSVNGEYMRSVIDLMELRGHPLFTVVGSYVVSDLTKMGFGDVDFGWGRTVYGGPAEGGVGPVAVA…
OSD2	P.lambertiana_PILA_26643	MASLKFKVIRKPAVLVAPCLPTPREILYLSNIDDQPTLRFHSTGVQFYRFDSSRKGEDPARAIREGLAKALVWYYPYAGRLIDAPSGKLVVNCTGEGVLFVEADADVDLEEFGDLYPPFPCWDDLLNNVTRLRCGGFILASRLNHTVSDAIGFVQFMQAIAEMAKGAARPSVLPVWKREILRPRPNPAVKFPHYEYDQIAYKDGEMEVRLMFPLDVRTKFDPPLPQGFYGNAICFAFPKTTAGELTTKPLSFAVKLIQEAKKGINEEYMRSVIALMELKGRPLFTVAGNYVVSDCTKIGFQDVDFGWGKPAYGGPAEGGIGVVPGLSSFFIPYQNRNGVKGIVVPVCLPSAAMKIFQVEMKEAIENAPLVHPNRLN
OSD2	P.lambertiana_PILA_26701	MLINSFTTCKPQPNIHLQIPGLIFPCHQGCNVVQPFLPIIDYVLGIRRLSLITDNSVFMASLKFKVIRKPAVLVAPCLPTPREILYLSNIDDQPTLRFHSTGVQFYRFESSRKGEDPARAIREGLAKALVWYYPYAGRLIDAPSGKLVVNCTGEGVLFVEADADVDLEEFGDLYPPFPCWDDLLNNIPDSLTITNSPVLHIQVTRLRCGGFILANRLNHTMSDAIGFVQLMQALAEMAKGAARPSVLPVWKREILRPRPNPAVKFPHYEYDQIAYKDGEMVNTKDMANDSFFFGQKEIELLKRQAVGQGKCSTFDVVSAFLWRLRTRSLQLPAEQEVRLMFPLDVRTKFDPPLPQGFYGNAICFACPKTTAGELTKKPLSFAVKLIQEAKKGIDEEYMR…
OSD2	P.lambertiana_PILA_26790	MASLKFNVTRKPVVLVAPSLPTPKELLYLSNIDDQPSLRFHIPNINFYRFEPSKKGEDPARVIREALARVLVLYYPFAGRLREAAAGKLAVDCTGEGVLFVEADADVALEDFGDLLPPFPGWDDLLHDVPGSRAITNSPLLLIQVTRLRCGGFIFALRINHTMSDAVGLVQFMNALGEMAKGATKASVIPVWEREILRSRTNPVVKFPHYEYDQIQEYKDGQTLNMEDMTRNSFFFGPKEIESLKRQGLGQAGKCPTFEVLSACLWRSRTRALQLPAEEDVRLFFAVDARKRLDPPLPEGFYGNAICLAFAKTTAGELAKNPLSFAVKLIRQAKMAVNDEYVRSVIDLMELKGHPRLIAVGSFGVSDVTKMGFGDVDFGWGRAAYGGPVGEVPSSCFFV…
OSD2	P.lambertiana_PILA_27002	MASLQFKVVRKPAVLVAPSLPTPKESLYLSNIDDQAGLRFHIPVVQFYRFDPSKKGEDPARVIREGLAKALVFYYPFAGRLRDAPAGKLLVDCTGEGVLFVEADADVALEEFGDLQPPFPCWEDLLHDVPGSQGLNNSPLLLIQVTRLKCGGFIFALQLNHTMSDAVGLVQFMTAVGEMANGASRPSVRPVWKREILRPRTNPTVKFPLYEYTQIEDKDGQMVPVNEMSHNSFFFGPREIESLKRQAVGQGKKHPTFEVLSACLWRLRTRALQLPSEQEVRLIFPLDTRNRFDPPLPKGFYGNAISLACAKTTAGELARKPLSFAVKLINEAKTAVNDEYMRSVIDLMELEGRPHFTVVGAFLVSDVTKIGFGDVDFGWGRAAYGGPAKGGVGAVPGVS…
OSD2	P.lambertiana_PILA_28573	MASLKFNLTRKPVVLVAPSLPTPKELLYLSNIDDQQLLRFHITNINFYRFEPSKKGEDPARVIREALAKVLVLYYPFAGRLREAAAGKLAVDCTGEGVLFVEADADVALQDFGDLRPPFPGGDDLLHDVPGSQAMTNSPLLLIQVTRLRCGGFIFALQINHVMSDALGLVQFMNALAEMAKGATKASVIPVWEREILRPRTNPVVKFPHSEYHETEDKSRQMVNMKEMSQSSFFVGVKEIESLKRQCVGPAGKCPTFEVLSACLWRSRTRALQLPAEEDVRLFFAVNARKRFEPPLPEGFYGNAICFAFAKTTAGELAKNPLSFAVKLIHQAKMAVNDEYMRSVIDFMELKGHPRLTAVGTFGVSDVTKIGFGNVDFGWGRAAYGGPSGFRVPSSCFFI…
OSD2	P.lambertiana_PILA_34565	MASLKFNVTKKPAVLVAPCLPTPREILYLSNIDDQGTMRFYSTGVQFYRFDPSRKGEDLARVIREGLAKVLVWYYPYAGRLIDAPAGKLVVECTGEGALFVEADADVALEEFGDLYPPFPCWDDLSNNVPGSLTVTNSPVLHIQVNSSCMINLIHVIVNCYGLGLEAKNSVNEEHMQSVIDLMELKGRPVFTVIGSYAVSNCTKIGFQDVDFGWGRPAYGGPAEGGIGVMPGFLSFLIPYQNRNGVKGIVVPVCLPSAAMKIFQVEIKETIENAPLVHPNRLN
OSD2	P.lambertiana_PILA_36609	MAFLQFKVARKPAVLVAPSLPTPKESLYLSNIDDQAGLRFHIPVVQFYCFDPSKKGEDPARVIREGLAKVLVFYYPFAGRLRDAPGGKLVVECTGEGVLFVEADADVALEEFGDLQPPFPCWDDLLHDVPGSLTLTNSPLLLIQVTRLRCGGFIFALRLNHTLCDAVGLVQFMNALGDMAKGAPRPSAFPVWKREILRPRANPAVKLPLYEYDQIEDKDGQMVPVNEMSHNSFFFGPKEIESLKRQAVGQGMRHPTFEVLSAYLWRLRTRSLQLPSEQEVRLIFLFNARTKLNPPLPKGFYGNAICFACAKTTAGELAEKPLSFAVKLINEAKTAVDDEYMRSVIDLMELKGRPHFTVVGTFLVSDATKIGFGDVDFGWGRAAYGGPAEGGVGAVPGVS…
OSD2	P.lambertiana_PILA_37347	MASLKINVTRKPFVLVALSLPTPKELLYLSNIDDQAGLRFHIPNINFYRFEPSKKGEDPARVIREALAKVLVLYYPFAGRLRQAAAGKLVVDCTGEGVLFVEADADVALQDFGDLQPPFPGWDDLLHDVPGSQAITNSPLLLIQVTRLRCGGFIFALRINHAMSDAVGLVQFMNALGEMAKGAKKASVIPVWEREVLRPRTNPVVKFPHYEYDQIEDKDGQTVNMKDMTRNSVFFGTKEIESLKKQCVGQGRKCPTFEVLSACLWRSRTRALRLPAEQEVRFLFCLDARTRFDPSLPEGFYGNAICLALAKTTAGELAKKPLSFAVKLIRQAKMGVNDEYMRSMIDFMELKGHPRFTAVGTFVVSDVTKIGFRDVDFGWGRAAYGGPIAGGTSSCFFIP…
OSD2	P.lambertiana_PILA_37353	MASLKFNVTRKPIVLIAPSLPTPKELLYLSNIDDQESLRFHISNINFYWFEPSKKAEDPARVIREALAKVLVLYYPFAGRLREVAGVKLMVDCTGEGVLFMEFDDNVALEDFGDLHPPFPGWDDLLHDVPDSQAITNSPLLIQYEYDQIDDKDGQMVNMDDMVHVSLFFGSKEIESLKRQGVGQAGKCPTFEVPSAYLWRSRTRALQLPAEEDVRLLFTLDTRKRFEPPLPEGFYGNAICMALAKATAGKMEKKPLSFIVKFIRQAKIALTDEYMQSMIDFMELKGHPPLTAVGNFRVSDVTIIGFGDVDFGWGRASYGGPIPGGTTCSFFIPYRNRSGVEGILVPFYLPPAAMQRFQAEIRQAIENAPPFLRSSL
OSD2	P.tabuliformis_Pt0G15300.1	MASLQFKVARKPAVLVAPCLSTPKESLYLSNIDDQAGLRFHIPIVQFYRFDPSKKGEDPARVIREGLAKALVFYYPFAGRLRDAPGGKLVVDCTGEGVLFVEADADVALEEFGDLQPPFPCWEDLLHYAPGSLTLTNSPLLLIQVTRLKCGGFIFALQLNHTMCDAVGLVQFMTAVGEMAKGAARPSVRPVWKREILRPRTNPAVNFPLYEYDQIEDKDGQMVPVNEMSHNSFFFGPKEMESLKRQAVGQGMKHPTFEVLSACLWRLRTRALQLPSEQEVRLIFPFDARTKFDPPLPKGFYGNAICFACAKSTAGELAKQPLSFAVKLINEAKRAVNDEYMRSVIDLMELKGRPHFTVVGTFLVSDVTKIGFGDVDFGWGRAAYGGPAKGGVGAVPGVS…
OSD2	P.tabuliformis_Pt4G08840.1	MASLHFKVTRKPAVLVAPSLPTPEEFLYLSNIDDQPTLRFHCPVVQFYRFDPSKKGEDPARVIREGLANVLVIYYPFAGRVREAPAGKLVLESTGEGVLFVEADADVALEELGDLLPSFPSWKDLLYDVPDTLTITNSPLLLIQVTRLKCGGFIFAVTFNHTITDGIGLGQFMKALAEMVKGATRPSVLPVWKRENLRPRANPVVKLPLYAYDEIEDRDGKMVPPNKLIHNSFFFGRKVIESLKRHAVGQCKYSTFEVLSAFLWRLRTKAFQPHTEQEVRFIFPVNVRTKLHPPLPGGFYGNAICLACARTTAEELTNKPLSFAVKLINEAKTAVNDEYIRSAIDLMELKGRPHCTVVGSFFVSDVTKIGFRNVDFGWGRAAYGSLARGGVGAVPGLVS…
OSD2	P.tabuliformis_Pt4G08850.1	MASLHFKVTRKPAVLVAPSLPTPEEFLYLSNIDDQPTLRFHCPVVQFYRFDPSKKGEDPARVIREGLANVLVIYYPFAGRVREAPAGKLVLESTGEGVLFVEADADVALEELGDLLPSFPCWKDLLYDVPDTLTITNSPLLLIQVTRLKCGGFIFAVTFNHTITDGIGLGQFMNALAEMVKGATRPSVLPVWKRENLRPRANPVVKLPLYAYDQIEDRDGKMVPPNKLIHNSFFFGHKVIESLKRQAVGQCKYSTFEVLSAFLWRLRTKAFQLHAEQEVRFIFPVNVRTKSHPPLPGGFYGNAISLACARTTAEELTNKPLSFAVKLINEAKTAVNDEYIRSAIDLMELKGRPHCTVVGSFFVSDVTKIGFRNVDFGWGRAAYGSLARGGVGAVPGLVS…
OSD2	P.tabuliformis_Pt4G08880.1	MASLHFKVTRKPAVLVAPSLPTPKEFLYLSNIDDQPTLRFHIPVVQFYRFNPSKKGEDPARVIREGLAKVLVFYYPFAGRVRDAPAGKLLVECTGEGVLFVEADADVALEELGDLLPSFPCWKDLLYDVPDTLTITNSPLLLIQVRSIMLRNWPRSVHESSSRNGEGGYEAFGSPCLEKRKPPTRANPVVKLPLYAYDEIEDRDGKMVPPNKLIHNSFFFGRKVIESLKRHAVGQCKYSTFEVLSAFLWRLRTKAFQLHTEQEVRFIFPVNVRTKLHPPLPGGFYGNAICLACARTTAEELTNKPLSFAVKLINEAKTAVNDEYIRSAIDLMELKGRPHCTVVGSFFVSDVTKIGFRNVDFGWGRAAYGSLARGGVGAVPGLVSFLISHRNKSGVEGIV…
OSD2	P.tabuliformis_Pt7G45140.1	MASLQFKVTRKGAVLVPPLAPTPKEFLYLSNIDDQGTLRFHIPVFQFYRFNPSMKGEDPARVIREGLAKVLVFYYPLAGRVRDVPTGKLLVECTGEGVLFVEADADVALEELGDLLPSFPCWQDLLRDVPGPEAVTNSPILLIQVTRLRCGGFILAIALNHTLSDAFGLFQFMNALAEMAKGATSPSVLPVWERESLRPRTYPTVKFPLYAYDQIEDKYGQTVPANKLIHNSFFFGHKQIESLKRQAVGQGKCSSFEALSAFLWRLRTKAVRMPAEQEVRFIFTVNTRMKTDPPLPQGFYGNGISLACAKTTAGELLNKPLSFAVRLINEAKTAVNDEYVRSGIDLMELGGRPHFTVVGSFFVSDVTKMGFRDVDFGWGRAAYGGPAQSGVGVVPGIIN…
OSD2	P.tabuliformis_Pt7G45170.1	MASLHFKVTRKPAVLIAPSRPTPEEFLYLSNIDDQPTLRFHCPVVQFYRFDPSKKGEDPARVIREGLANVLVIYYPFAGRVREAPAGKLVLESTGEGVLFVEADADVALEELGDLLPSFPGWQDLMYDVPDTLTITNSPLLLIQVTRLKCGGFVFAITFNHTITDGLGLVQFMNALAEMVKGATKPSVLPVWKRENLRPQANPVVKLPHYEYDQIEDRDRKMVPPNELIHNSFFFGHKVIESLKRQAVGQCEYSTFEVLSAFLWRLRTKAFQLHAEQEVRFIFTVNVRTKSHPPLPGGFYGNAISLACVRMTAEELTNKPLSFAVKLINEAKTAVNDEYIRSAINLMELKRRPHCTVVGSFFVSDVTKLGLRNVDFGWGRAVYGGPARGGVGAVPGLAN…
OSD2	P.tabuliformis_Pt7G45180.1	MASLQFKVTRKGAVLVPPLAPTPKEFLYLSNIDDQGTLRFHIPVFQFYRFNPSMKGEDPARVIREGLAKVLVFYYPLAGRVRDAPTGKLLVECTGEGVLFVEADADVALEELGDLLPSFPCWQDLLRDVPGPEAVTNSPILLIQVTRLRCGGFILAIALNHTLSDAFGLFQFMNALAEMAKGATSPSVLPVWERESLRPRTYPTVKFPLYAYDQIEDKYGQTVPANELIHNSFFFGHKQIESLKRQAVGQGKCSSFEALSAFLWRLRTKAVRMPAEQEVRFIFTVNARMKTDPPLPQGFYGNGISLACAKTTAGELLNKPLSFAVRLINEAKTAVNDEYVRSGIDLMELGGRPHFTVVGSFFVSDVTKMGFRDVDFGWGRAAYGGPAQSGVGVVPGIIN…
OSD2	P.tabuliformis_Pt7G45270.1	MKGEDPVRVIREGLAKVLVFYYPLAGRVRDAPRGKLLVECTGEGVLFVEADADVALEEFGDQLPSFSCWQDLLHDVPGPETITNFPILQIQVTRLRCGGFILTMAVNHTVTDAFGFVQFMTALAEMAKGATRPSVLPVWARERLRPRTDPTVKFPLYEYDQIEDKYGQMVPANELIHNSFFFGHEQIESLKRQAVGQGKCTSFEALSAFLWRLRTKVVRMPAEQEVRFIFPVNVRMKTDPPLPEGFYGNGISLACAKTTAGELLTKPLSFAVRLINEAKMAVNDEYVRSAIDLMELRGRPHFTVVGSFIVSDVTKMGFRDVDFGWGKAAYGGLTIRGVGVVPGIISFFIAVRNTSGVDGVLFPICLTSAAMRRFEAGIGDAMEHTPPFPRSHL
OSD2	P.tabuliformis_Pt7G45310.1	MASLQFKVARKPAVLVAPSLPTPKESLYLSNIDDQAGLRFHIPVVQFYRFDPSKKGEDPARVIREGLAKVLVFYYPFAGRLKDAPGGKLMVECTGEGVLFVEADADVALEEFGDLQPPFPCWDDLLHDVPGSQTITNSPLLLIQVTRLKCGGFIFALRLNHTMSDAVGLVQFLKALGEMAKGAPRPSVCPVWKREILRPRTNPTVKFPHYEYDQIEDKDGQMANVKEMRQSSFFFGPKEIESLKRQAVGQGMKHPTFEVLSACLWRLRTRALQLPSEQEVRLIFPFDARTKFDPPLPKGFYGNAICFACAKTTAGELSKKPLSFALKLINEAKRAVNDEYMRSVIDLMELKGRPHFTVVGTFLVSDVTKIGFGVVDFGWGRAAYGGPAKGGVGAVPGVS…
OSD2	P.tabuliformis_Pt7G45330.1	MASLQFKVARKPAVLVAPSLPTPKVSLYLSNIDDQACLRFHIPMIQFYRFDPSKKGEDPARVIREGLAKALVFYYPFAGRLRDAPAAKLVVDCTGEGVLFVEADADVALEEFGDLQPPFPCWEDLLHYAPGSLTLTNSPLLLIQVTRLKCGGFILALLTNHTMSDAVGFIQFMTAVGEMAKGAPRPSVRPVWKREILRPRTNPAVKFPLYEYEQIDDKDGQMVPVNEMTHKSFFFGPKEMESLKTHAVGQGTKHPTFEVLSACLWRLRTRALQLPWEQEVRFIFPVDARTKFDPPLPKGFYGNAISFACAKTTAGELANQPLSFAVRLINKAKTAVNDEYMRSVIDLMELEGRPHLVVGSFVVSDATKIGFGDVDYGWGRPAFGGPAKGGVGVPGLSFF…
OSD2	P.tabuliformis_Pt7G45340.1	MASLQFKVARKPAVLVAPSLPTPKEFLYLSNIDDQAGLRFHIPVVQFYRFDPSKKGEDPARVIREGLAKVLVFYYPFAGRLRDAPFGKLVVDCTSEGVLFVEADADVSMEEFGDLHPPFPCWDDLLHDVPGSQTITNSPLLLIQVTRLKCGGFIFAVRLNHTMSDAVGLVQFMTAVGEMAKGAARPSVRPVWKREILRPRTNPAVSVPLYEYDQIEDKDGQMVPVNEMSHNSFFFGPKEMESLKSQAVSHGMKHPTFEVLSACLWRLRTRALQLPSEQEVRLIFPVDARTKFDPPLPKGFYGNAISFACAKTTAEELAKKPLSFALKLINEGKTAVNDQYMRSVIDLMELEGRPHFTVAGAFLVSDVTKIGFGDVDFGWGRAAYGGPAKGEWVQCQACP…
OSD2	P.tabuliformis_Pt7G45900.1	MASLKFKVTRKPAVLVAPSLPTPREILYLSNIDDQATLRFHSTGVQFYRFDPSRKGEDPARVIREGLAKVLVWYYPYAGRLIDAPAGKLVVECTGEGVLFVEADADVALEEFGDLHPPFPCWDDLLINVPGSVAITNSPVIHIQVTRLRCGGFIFAMRVNHTVSDAAGFVQFMNALAEIANGAARPSVQPVWKREMLRPRTNPSVKFPHYEYEQIDSNDGKMVNMNDMAQRSFFLGPKEIESLKRQVVGQGKCSTFDVLSACLWRLRTRSLQLPAEQEVRLIFPMDARAKFEPPLPEGFYGNAICFVCVKTTADELTNKPLSVTVKLIQEAKKGVDDDYMRSVIDLMELKERPLFTVGGCYVVSDCTKIGFQDVDFGWGRPAYGGPAEGGVGVVPGLSS…
OSD2	P.tabuliformis_Pt7G45920.1	MAALKFKVTRKPAVLVAPSLPTPREILYLSNIDDQPTLRFHSPGVQFYRFDPSRKSEDPARVIREGLAKVLVWYYPYAGRLVDAPAGKLVVDCTGEGVLFVEADADVALEEFGDLYPPFPCWDEMLNNAPGSVTRLSCGGFILATRLNHTMSDAIGFVQLMQALAEMAMGAARPSVLPVWKREILRPRPNPSVKFPHYEYDQVAYQDGEMVNMNDMANISFFFGQKEIELLKRQAVDQGKCSTFDVLCAFLWRLRTRSLQLPAEQEVRLIFPLDARKKFDPPLPEGFYGNAICFACPTTTAGELTKKPLYVAVKLIQEAKKGVNEEYVRSVIDLMELKGRPLFTVASTDVVSDCTKIGFQDVDFGWGKPAYGGPAEGGVGVVPGLSSYLIPYQTRQGVK…
OSD2	P.tabuliformis_Pt7G45960.1	MASLKFKVTRKPAVLVAPSLPTPREILYLSNIDDQATLRFHITGFQFYRFDPSRKGEDPARVIREGLAKVLVWYYPYTGRLIDAPDGKLLVECTGEGVLFVEADADVALEEFGDLYPPFPCRDDLLNSVPGSLTTTNSPVLHIQVTRLKCGGFILATATNHTMSDAIGYVQFMQALSEMVKGAARPSVLPVWKREILRPRPNPAIKFPHYAYDQIDCKDGETVNMNDMAEISFFFGQKEIELLKRQAVEQGKCSTFDVLSALLWRLRTRSLQLPAEQEVRFIFAMDGRAKFEPPLPEGFYGNAVCLACTKTTAGDLTKKPLSFAVKLIQEAKKSVNDEYMRSVIDLMELKGHPPLTVVGSYAISDCTKIGFQDLDFGWGKPAYGGPAEGGVGPVSGFSS…
OSD2	P.tabuliformis_Pt7G46270.1	MLVHWISHRPDGIKLQRHMVNGHGQVAVGHVEPCDHSTVCAFGKRATLPPKRTTKIVSPDRTVKNGLRVWLTYKFTEFFGSGSFALYVSAVLPTVSSTFQLRCLYRRVRTPWPRPFKQFSESICTHFSFVFMAPLQMKITRKPAILVAPLLPTPKGLLYLSNLDDQQSLRFHIPNFQFYRFDQSKKGEDPAKVIREALAKVLVFYYPLAGRLREAPFGKLLVDCTSEGVLFVEADADVSIEEFGDLHPPFPCLDDLLHDVPGSETITNSPLLLIQVTRLRCGGFIFAPRLNHTMSDARGLVQFLKALGEMARGAARPSVRPVWEREILRPRTNPTVKFPHYEYDQIEDKDGQMANVKEMRQSSVFFGPKEIESLKRQAVGQGKCPTFEVLSACLWRSRT…
OSD2	P.tabuliformis_Pt7G46280.1	MAALNMKVTRKPAILVDPLLPTPKGLLYLSNLDDQLSLRFHIPNLQFYRFDPSKKGEDPAKVIREALAKVLVFYYPFAGRLREAPFGKLLVDCTSEGVLFVEADADVSMEEFGDLHPPFPCLADLLHDVPGSETITNSPLLLIQVTRLRCGGFIFALRLNHTMSDALGLVQFLKALGEMARGAARPSVRPVWEREILRPRTNPTVKFPHYEYDQIEDKDGQMANVKEMRQSSFFFGPKEIESLKRQAVGQGKCPTFEVLSACLWRSRTRALQLPSEQEVRFIFMLDGRARFDPPIPENFYGNAIIFPCAKTTAGELATKPLSFAVKLIRQAKMSVNGEYMRSVIDLMELRGRPLFTVVGTYAVSDCTKIGFGDVDLGWGRAAYAGPAQGGVGPAAMAGL…
OSD2	P.tabuliformis_Pt7G46340.2	MNFQVTRLKCGGFILALLLNHAMSDGTGLVQFLTAVGEMAKGVPRPSVRPVWKREILRPRTNPAVKFPHYEYEQIEDKDGQMVPVNEMSNKSFFFGPKEMESLKTQAVGQGTKHSTFEVLSACLWRSRTRALQLPWEQEVRFMFAVDARTKFDPPLPEGFYGNAISFACAKTTAGELANQPLSFAVKEINKARTAVNDEYMRSVIDLMELEGRPHYTVVGSFAVSDVTKIGFGDVDYGWGRAAFGGPAKGGVGMPGVSFFIPYRNTSGVQGILVPVCLPPAAMERFEAEITEATKKSAPPFLHSSL
OSD2	P.tabuliformis_Pt7G46350.1	MASLQFKVARKPAVLVAPSLPTPRESLYLSNIDDKAGLRFHVPMVQFYRFDPSKKGQDPARVIREGLAKALVFYYPFAGRLRDAPAAKLVVDCTGEGVLFVEADADVALEEFGDLQPPFPCWEDLLHYAPGSLTLTNSPLLLIQVTRLKCGGFILALLLNHAMSDGTGLVQFLTAVGEMAKGVPRPSVRPVWKREILRPRTNPAVKFPHYEYEQIEDKDGQMVPVNEMSNKSFFFGPKEMESLKTQAVGQGTKHSTFEVLSACLWRSRTRALQLPWEQEVRFMFAVDARTKFDPPLPEGFYGNAISFACAKTTAGELANQPLSFAVKEINKARTAVNDEYMRSVIDLMELEGRPHYTVVGSFAVSDVTKIGFGDVDYGWGRAAFGGPAKGGVGMPGVSF…
OSD2	P.tabuliformis_Pt7G46360.1	MASLQFKVARKPAVLVAPSLPTPKESLYLSNIDDQPSLRYHIPIVQFYRFDPSKKGQDPARVIREGLAKALVFYYPFAGRLRDAPAAKLVVDCTGEGVLFVEADADVALEEFGDLQPPFPCWEDLLHYAPGSLTLTNSPLLLIQVTRLKCGGFILALLLNHTMSDGTGLVQFFTAVGEMAKGAPRPSVRPVWKREILRPPTNPAVKFPHYEYKQIEDKDGQMVPVNEMSHKSFFFGPKEMESLKTQAVGQGTKHSTFEVLSACLWRSRTRALQLPLEQEVRFIFAVDARTKFDPPLPKGFYGNAISLACAKTTAGELANQPLSFPVKEINKARTAVNDEYMRSVIDLMELEGRPRSTVVGSFFVSDVTKIGLGDVDFGWGRPAFGGPAKGGAVGISGVS…
OSD2	P.tabuliformis_Pt7G46380.1	MASLQFKVARKPVVLVGPSLPTPKESLYLSNIDDQPSLRYHIPFVQFYRFDPSKKGQDPARVIREGLAKALVFYYPFAGRLRDAPAAKLVVDCTGEGVLFVEADADVALEEFGDLQPPFPCWEDLLHYAPGSLTLTNSPLLLIQVTRLKCGGFILALLLNHTMSDGTGLVQFLTAVGEMAKGAPRPSVRPVWKREILRPRTNPAVKFPHYEYEQIEDKDGQMVPVNEMSHKSFFFGPKEMESLKTQAVGQGTKHSTFEVLSACLWRSRTRALQLPWEQEVRFIFAVDARTKFDPPLPKGFYGNAISLACAKTTAGELANQPLSFAVKEINKARTAVNDEYMRSVIDLMELEGRPRSTVVGSFFVSDVTKIGLGDVDFGWGRPAFGGPAKGGAVGTSGVS…
OSD2	P.tabuliformis_Pt7G46390.1	MASLQFKVARKPAVLVAPSLPTPKESLYLSNIDDQAGLRFHVPMVQFYRFDPSKKGQDPARVIREGLAKALVFYYPFAGRLRDAPAAKLVVDCTGEGVLFVEADADVALEEFGDLQPPFPCWEDLLHYAPGSLTLTNSPLLLIQVTRLKCGGFILAALLNHTMSDALGFIQFMTAVGEMAKGAPRPSVRPVWKREILRPRTNPAVKFPLYEYEQIEDKDGQMVPVNEMSHKSFFFGPKEMESLKTQAVGQGTKHPTFEVLSACLWRLRTRALQLPWEQEVRFIFPVDARTKFDPPLPKGFYGNAISFACAKTTAGELANQPLSFAVKVINKAKTAVNDEYMRSVIDLMELEGRPHFTVVGSFVVSDVTKIGFGDVDYGWGRAAFGGPAKGGVGIPGLSF…
OSD2	P.tabuliformis_Pt7G46430.1	MEPLQMKITRKPAILVAPLLPTPKGLLYLSNLDDQPSLRFHIPVLQFYRFDPSKKGEDPAKVIREALAKVLVFYYPLAGRLREATFGKLLVDCTSEGVLFVEADADVSMEEFGELHPPFPCLDDLLHDVPGSETITNSPLLLIQVTRLRCGGFIFALSLNHTMSDALGLVQFLKALGEMARGATRPSVRPVWEREILRPRTNPTVKFPHYEYDQIEDKDGQMANVKEMRQSSFFFGPKEIESLKRQAVGQGKCPTFEVLSACLWRSRTRALQLPAEQEARFIFPLDGRARFDPPIPENFYGNAIILSCAKTTAGELATKPLSFAVKLIRQAKMSVNGEYMRSVIDLMELRGHPLFTVAGTYTVSDCTKIGFGDVDLGWGRAAYGGLAQGGVGPAAAAGL…
OSD2	P.tabuliformis_Pt7G46450.1	MAALNMKVTRKPAILVDPLLPTPKGLLYLSNLDDQLSLRFHIPNLQFYRFDPSKKGEDPAKVIREALAKVLVFYYPFAGRLREAPFGKLVVDCTSEGVLFVEADADVSMEEFGDLHPPFPCLADLLHDVPSSETITNSPLLLIQVTRLRCGGFIFAFSLNHTMSDALGLVQFLKALGEMARGAARPSVCPVWEREILRPRTNPTVKFPHYEYDQIEDKDGQMANVKEMGQRSFFFGPKEIESLKRQAVGQGKCPTFEVLSACLWRSRTRALQLPSEQEIRFIFMLDGRARFDPPIPENFYGNAILFACAKTTAGELATKPLSFAVKLIRQAKMSVNGEYMRSVIDLMELRGRPIFTVVGTYAVSDCTKIGFGDVDLGWGKAAYGGPAQGGVGPAAMAGL…
OSD2	P.tabuliformis_Pt7G46490.1	MAPLQMKITRKPAILVAPLLPTPKGLLYLSNLDDQPSLRFHIPVLQFYRFDPSKKGEDPAKVIREALAKVLVFYYPFAGRLREAPFGKLLVDCTSEGVLFVEADADVSMEEFGDLHPPFPCLDDLLHDVPGSETITNSPLLLIQVTRLRCGGFIFALSLNHTMSDALGLVQFLKALGEMARGAARPSVRPVWEREILRPRTNPTVKFPHYEYDQIEDKDGQMANVKEMRQSSFFFGPKEIESLKRQAVGQGKCPTFEVLSACLWRSRTRALQLPAEQEVRFIFPLDGRARFDPPIPENFYGNAIILSCAKTTAGELATKPLSFAVKLIRQAKMSVNGEYMRSVIDLMELRGHPLFTVVGTYAVSDCTKIGFGDVDLGWGRAAYGGPAQGGVGPAAVAGL…
OSD2	P.tabuliformis_Pt7G46540.1	MAALNMKVTRKPAILVDPLLPTPKGLLYLSNLDDQQFLRFHIPVLQLYRFDPSKKGEDPAKVIREALAKVLVFYYPFAGRLREAPFGKLLVDCTSEGVLFVEADADVSMEEFGELHPPFPCLADLLHDVPSSETITNSPLLLIQVTRLRCGGFIFALSLNHTMSDALGLVQFLKALGEMARGAARPSVRPVWEREILRPRTNPTVKFPHYEYDQIEDKDGQMANVKEMRQSSFFFGPKEIESLKRQAVGQGKCPTFEVLSACLWRSRTRALQLPAEQEVRFIFPLDGRARFDPPIPENFYGNAIILSCAKTTAGELATKPLSFAVKLIRQAKMSVNGEYMRSVIDLMELRGHPLFTVPGTYGVSDCTKIGFGDVDLGWGRAAYGGPALGGVGPAAAAGL…
OSD2	P.tabuliformis_Pt7G46550.1	MAALNMKVTRKPAILVDPLLPTPKGLLYLSNLDDQLSLRFHIPVLQFYRFDPSKKGEDPAKVIREALAKVLVFYYPFAGRLREAPFGKLVVDCTSEGVLFVEADADVSMEEFGDLHPPFPCFADLLHDVPSSETITNSPLLLIQVTRLRCGGFIFALSLNHTMSDALGLVQFLKALGEMARGAARPSVRPVWEREILRPRTNPTVKFPHYEYDQIEDKDGQMANVKEMRQRSFFFGPKEIESLKRQAVGQGKCPTFEVLSACLWRSRTRALQLPSEQEIRFIFMLDGRARFDPPIPENFYGNAIIFPCAKTTAGELATKPLSFAVKLIRQAKMSVNGEYMRSVIDLMELRGRPLFTVVGTYAVSDCTKIGFGDVDLGWGRAAYGGPAQGGVGPAAMAGL…
OSD2	P.tabuliformis_Pt7G47230.1	MASLHFKVTRKPAVLVAPSRPTPEEFLYLSNIDDQPTLRFHCPVVQFYRFDPSKKGEDPARVIREGLANVLVIYYPFAGRVREAPAGKLVLESTGEGVLFVEADADVALEELGDLLPSFPCWQDLMYDVPDTLTITNSPLLLIQVTRLKCGGFIFAMTFNHTITDALGLVQFMNALAEMVKGATRPSVLPVWKRENLRPQANPVVKLPHYEYDQIEDRDRKMVPPNELIHNSFFFGHKVIESLKRQAVGQCKYSTFEVLSAFLWRLRTKAFQLHAEQEVRFIFTVNVRTKSHPPLPGGFYGNAISLACARTTAEELTNKPLSFAVKLINEAKTAVNDEYIRSAIDLMELKGRPHCTVVGSFFVSDVTKIGFRNVDFGWGRAAYGGPARGGVGAVPGLVN…
OSD2	P.trichocarpa_Potri.019G043600.1.p	MASSPASLLFKVHRREPELIKPAKPTPHEFKLLSDIDDQEGLRFHIPVMQFYRNNPSMQGKDPVKIIREALAKTLVFYYPFAGRLREGPNRKLMVECTGEGILFIEADADVTLEQFGDALQPPFPCLEELLFDVPGSSGVLNCPLLLIQVTRLKCGGFLFALRLNHTMSDAVGLVQFMAAVGEMARGANAPSVPAVWERQVLNASDPPRVTCTHREYEEVADTKGTIIPLDDMAHRSFFFGPSEMSALRKFVPPHLSHCSTFEILTACLWKCRTIALQPDPTEEMRILCIVNAREKFNPPLPRGYYGNGFAFPVAVATAGELSKNPFGYALELVRKAKADVTEEYMRSVSSLMVIKGRPHFTVVRAYLVSDLRRAGFEEVDFGWGNAIYGGAAKGGVGA…
OSD2	P.trichocarpa_Potri.019G002900.1.p	MATPPTPLVFKVSRREPVLITPSEPTPHELKPLSDIDDQDGLRVQIPLIYFYPYDPSMQRRDPVEVIKEALAKTLVFYYPFAGRLREGPKRKLLVECTGEGILFIEADADVTLEQFGNALYPPIPCLEELLFDVPGSSGMINCPLLLIQVTRLKCGGIVFAIRLNHTMSDGTGLNQFLSAMCEMVHGAQTPSIQPVWERDVLNARNPPQVTCLHHEYDQLVDDTTDNVPLTKKTHRSFFFGAANISAIRGFAPLHLRHCSTFDVLTAFLWRCRTIALQPNPNDEMRILCIVNARNRFNPPLPRGYYGNCIAYSVAMATAGEISRNSLGFTLELVRKAKANVTEEYMRSVADLLVIKGRPWYTMVRSYLVSDVTRAMFAEMNLGWGKPKYAGPAKGNVAS…
OSD2	P.trichocarpa_Potri.019G003000.1.p	MATPPTPLVFKVSRREPVLITPSEPTPHELKPLSDIDDQDGLRVHIPLILFYPYDHSMQRRDPVQVIKEALAKTLVFYYPFAGRLREGPKRKLLVECTGEGILFIEANADVTLEQFGDALWPPIPCLEELLFDVPGSSGMINCPLLLIQVTRLKCGGIVFAIRLNHTMSDGTGINQFLSAMCEMVHGAQTPSIQPVWERHVLNARNPPQVTCLHHEYDQLVDTTDNVPLTKKTHRSFFFGHAHISAIRGFAPLHLRHCSTFDVLTAFLWRCRTIALQPNPNDQMRILCTVNARNRFNPPLPRGYYGNCMAYSVAMATAGEISRNSLGFTLELVRKAKANVTEEYMRSVADLLVIKGRPWYTMVRSYLVSDVTRAMFAEMNLGWGKPKYAGPAKGNVASF…
OSD2	P.trichocarpa_Potri.013G074500.1.p	MASSPASLVFKVHRREPELIKPAKPTPHEFKLLSDIDDQEGLRFHIPVIQFYRHNPSVQGKDPVKVIREAIAKTLVFYYPFAGRLREGQNRKLMVECTGEGILFIEADADVTLEQFGDALQPPFPCLEELIFDVPGSSGVLNCPLLLIQVTRLKCGGFIFGLRLNHTMSDASGIVQFMAAVGEMARGATTPSVPAVWERHVLNARNPPRVTCIHREYEEVADTNGTIIPLDDMAHRSFFFGPSEISALRKLIPPHLSRCSTFEILTACLWKCRTIALQPDPTEEMRIICIVNAREKFNPPLPTGYYGNGFAFPVAVATAGELSEKPFGYALELVRKAKADVTEEYMRSVASLMVTKGRPHFTVVRAYLVSDLRSAGFEVVDFGWGNAIYGGAAKGGVGA…
OSD2	P.trichocarpa_Potri.013G074400.1.p	MVSSPSSLVFKVHRREPELIKPAKPTPHEFKLLSDIDDQEGLRFHVPIIQFYRHNPSMHGKDPVKVIREAIAKTLVFYYPFAGRLREGHNRKLMVECTGEGILFIEADADVTLEQFGDPLQPPFPCLEELLFDVPGSSGVLNCPLLLIQVSRLKCGGFLFALRINHTMSDGPGLVQFMAAVGEMARGANAPSVPPVWERHVLNATDPPRVTCRHRAYEEVAGSKSSILTHDHLVHRSFFFSPSDITALRRLVPPHLSHCSTFEILTACLWICRTIALQPDPNEEMRVICLVNAREKFNPPLLPRGYYGNGFFLLAAVATAGELSKKPIGYALELVRKVKADMTEEHMRSTASLMVSKGRPLFTVPGTYIVSDLRRAGLEKADFGWGNAIYGGTAKAIPE…
OSD2	P.trichocarpa_Potri.013G074300.1.p	MASSPSSLVFKVHRREPELIKPAKPTPHEFKLLSDIDDQEGLRYHIPFIQFYRHNPSVQGKDPVKVIREAIAKTLVFYYPFAGRLMAGHNRKLMVECTGEGILFIEADADVTLEQFGDPLQPPFPCLEELLFDVPGSSGVLNCPLLLIQVSRLKCGGFLFSLRLNHTMSDGPGLVQFMAAVGEMARGASAPSVPPVWERHVLNATDPPRVSCRHRAYEEVAGSKSSILTHDHLVHRSFFFSPSDITALRKLVPPHLGYCSSFEILTACLWICRAIALQPDPNEEMRIICLVNAREKLNPPLLPRGYYGNGFGLLAAVATAGELSKRPIGYALELVKKAKAGMTEEYMRSTASLMVSKGRPLFTVPGTYIVSDLRRTGFEKVDFGWGNALYGGTAKAIPE…
OSD2	P.menziesii_PSME_11573	MLNEVVDYEDDSRGYSIFCRDQEVQSSHMKVPSDTFVKEEKASRPRRSFPKAAVLVAPSLPTPKEFLYLSNLDDQAGLRFHIPVVQFYRFNLSKKAEDPAKFIREGLAKVLVFYYPFAGRLKDAPGGKLIVDCTGEGVLFVEADADVALEEFEDLQPPFPCWDDLLHDVPGSLTVTNSPLLLIQVTRLRCGGFIFALRLNHTMSDGTGLVQFMNALGEMVKGASRPSVRPIWEREILRPRTNPAVKFPLYQYDQIEEKDGQMVPVNEMSYKSLFFGPKEIESLKMQALDRGMKSPATFEVVSAYLWRLRTRALQLPAEQEVRFIFALNARTKFNPPLSEGFYGNAFVPACAKMTAGDLANKPLPFAVKLINDAKTAVNEEYMRSMIYLMELKGRPHFTV…
OSD2	P.menziesii_PSME_13464	MASLKFNVNRKPAILVAPSLPTPKEFLYLSNIDDQATLRFHSTGIQFYRSEPSMNGADPARVIREALAKVLVPYYPFAGRLIDAPAGKLVVECTGEGVLFVEADADVALEEFGDLHPPFPCWEDLLHDVPGFRSITNSPLLHFQVTRLRCGGFIFALRLNHTMSDATGFVQFMNALAEMAKGAARPSVFPVWEREILRPSTNPAVKFPHYEYDRTEYKDGNMVNMNDMTHNSFFFGPKEIDSLKRQVVAGQGKCSTFEVLSASLWRLRTRSLQLPAEQEVQLLFPLDGRTKFDPPLPQGFYGNAICFACAKTTAGELANNPLSSAVKLVHEAKVGMNEEYMRSVIDLMELEGRPLFTVVGTYVVSDCTKIGFHDVDFGWGRAAYGGPAEGGVGAVPGLS…
OSD2	P.menziesii_PSME_16146	MTPAMIQLHRESLMVEILSDEDNISPIHEISHDVDDDEHTVDMNNHVVNSPKRSIDGLYLHRYEPNPLCTGTYFGCILMVMMGCMQILLPCVKTITSCDDMNGEDPARVIREALAKVLVPYYPFAGRLIDVPAGKLLVECKGEGVLFLEADATAALEEFGDLHPPFPCWDDLLHDVPGFRSITNSPLLHFQVTRLRCGGFIFALRLNHTMSDATGFIQFMNALAEMAKGAARPSVFPVWKREILRPSMKPAVKFPHFEYDRTEYKDGKMVNMNDMTHNSFFFGPKEIDSLKRKVVAGQGKCSTFEVLSASLWRLRTRSLQLPMEQEVRLLFPLDVRTKFDPPLPQGFYGNAICFLPL
OSD2	P.menziesii_PSME_22478	MASLKFNVTRKPAILIPPSLPTPKEFLYLSNIDDQATLRFHSTGVEFYRFDPAKKGEDPTGLLREALAKVLVPYYPFAGRLIGEPTGKLVVKCTGEGVLFVEADADVALEEFGDLYPPFPCWDDLLHDVPGCLTITNSPLLQFQVTRLKCGGFIFAARVNHSMTDAGGFVQFMKALAEMAKGAARPSVLPVWEREILRPRTNPAVKFPHYEYDRIKCKDGEIVNMNDMTHNSFFFGPKEIESLKRQAIGKGKCSTFDVLSACLWRFRTRSLQLPAEHEVQLIFPLDVRARFDPPLPEGFYGNAICFAYSKTTAGELANKPLPFAVKLVHEAKICVNEEYMRSVIDLMELKGRPLFTVVGAYVVSDCTKIGFQDVDFGWGKPAYGGPAEGGVGTVPGLSS…
OSD2	P.menziesii_PSME_23917	MNIECRCLVVEVFCMGHSLHVNLHIFSNVMKLDDKKVSRIILTLAWKKLRSYQPAFLVAPSLPSPKEFLYLSNLDDQAGLRFHTPCIQFFRFNPSKKGEDPAKVIREGLAKVLVFYYPFAGRLKDAPGGKLIVDCTGEGVLFVEADADVALEEFGDLQPPFPCWDDLLHDVTRLRCGGFIFALRLNHTMSDATGLVQFMNALGEMVKGASRPSVRPVWKREILRPRTKPAVKFPLYQYDQIEDKDGQMVPVNEMSYKSFFFEPKEIESLKMQAVNRGMKSPTTFEVVSAYLWRLRTRALQLPAEQEVRFIFSLNARTKFNPPLSEGFYGNAFALACAKTTAGDLANKPLPFAVKLINEAKTAVNEEYIRSVIDLMELKGRPHFTVVGTFVISDVTKIGF…
OSD2	P.menziesii_PSME_25101	MASLNFKVTRKPPVLVAPSLPTPKEFLYLSNIDDQAGLRFHIPVVQFYRFDPSKKGEDPARVIREGLAKALVFYYPFAGRLRDASDGKLVVDCTGEGVLFVEADADVALEEFGDLQPPFPCWDDLLYDVPGSLTLTDSPLLLIQVTRLRCGGFIFTLRLNHTMCDAVGLVQFMNALGEMAKGISRPSARPVWKREMLRPRTNPTVKFPLYEYTQIEDKDGQMVPVNEMSHNSFFFGPKEMESLKMQAVGRGKKSPTFEVLSACLWRLRTRALQLPTEQEVRLIFPLDARNKFDPPLPEGFYGNAISFACAKTTAGELANKPLPFAVKLINEAKTAVNNEYMRSVIDLMELEGRPHFTVVGAFLVSDVTKIGFGDVDFGWGKPAYGGPAKGGVGAVPGVS…
OSD2	P.menziesii_PSME_25174	MEEFGDLHPPFPYWGELLHNVPGSETITNSPLLVIQVTRLRCGGFIFALRLNHTMSDALGLVQFLKALGEMAKGAARPSVLPTWEREMLRPRSNPAVKFPHYEYDQIEVDKDGQMVNVNEMTHNSFFFGPKEIESLKRQAVLGQGKCPTFEALSACLWRSRTRALRLPAEQEVRLLFIVDARARFDPPLPENFYGNAIGMPCAKTTAGELASKPLGYAVKLIRQAKMSVNDEYMRSVVDLMELRGRPLFTVVGTYVVSDCTKIGFGDVDFGWGRAAYGGPAQGGVGAVAGLSSFLIPYRNGSGSGVEGIVVPVCLPSAAMQIFEAEINEAIENAPPYLHSSL
OSD2	P.menziesii_PSME_25683	MASLQFKVTKMPAVLVAPSLPTPREFLYLSNIDDQPTLRFHAPVIQFYRFNPSKKGEDPARVIREGLAKILVFYYPFAGRVREAPAGKLVVECTGEGVLFEEADADVVLEELGDLQPSFPFWKDFYYLSGSQTITNSPVLFIQVTRLRCGGFILAITFNHTMTDGNGIFKFMNALAEMAKRETRPSVLPVWKREIFRPRREPTVKFPLYEYNQIQDKDGQLVPANELIHNSFFFEYKEIESLKRQLAVAQGKYSTFEVLSAVLWRLRTKALQLSAEQEVRLIFAINATTKCDPPLPEGFYGNAIILACAKATAEELTNKPLSFAVKLINEAKTAVNDEYVRSTIDLMELKGRPHCTVVGSFFVSDIAKLRFRDVDFGWGKAAYGGTAKGGLGAVPGMVN…
OSD2	P.menziesii_PSME_28617	MASLNFKVTRKPPVLVAPSLPTPKEFLYLSNIDDQAGLRFHIPVVQFYRFDPSKKGEDPARVIREGLAKALVFYYPFAGRLRDASDGKLLVDCTGEGVLFVEADADVALEEFGDLQPPFPCWDDLLHDVPGSLTLTDSPLLLIQVTRLRCGGFIFTLRLNHTMCDAVGLVQFMNALGEMAKGISRPSARPVWKREMLRPRTIPTVKFPLYEYTQIEDKDGQMVPVNEMSHNSFFFGPKEMESLKMQAVGRGKKSPTFEVLSACLWRLRTRALQLPAEQEVRLIFPLDARNKFDPPLPEGFYGNAISFACAKTTAGELANKPLPFAVKLINEAKTAVNNEYMRSVIDLMELEGRPHFTVVGTFLVSDVTKIGFGDVDFGWGKPAYGGPAKGGVGAVPGVS…
OSD2	P.menziesii_PSME_40753	MASLKFNVTRKPAVLVAPSLPTPKEYLYLSNLDDQAGLRFHIPCIQFYRFNPSKKGEDPAKVIREGLAKLLVFYYPFQGRLKDAPGCKLIVDCTGEGVLFVEADADVALQEFGDLQPPFPCWDDLLHDVPGSLTITNSPLLLIQVTRLRCGGFIFALRLNHTMSDATGLVQFMNALGEMVKGASRPSVRPVWEREILRPRTNPAVKFPLYQYDQIEDKDGQMVPVNEMSYKSFFFGPKEIESLKMQAVDRGMKSPATFEVVSAYLWRLRTRALQLPAEQEVRFIFTLTARTKFNPPLSEGFYGNAFALACAKTTAGDLANKPLPFAMKLINEAKTAVNEEYIRSVIDLMELKGRPHFTVVGTFV
OSD2	P.menziesii_PSME_40779	MASLKFNVTRKPAILVAPSLPTPKEFLYLSNIDDQATLRFHSTGIQFYRSNPSMNGADPARVIREALAKVLVPYYPFAGRLIDAPAGKLVVECTGEGVLFVEADADVALEEFGDLHPPFPCWEDLLHDVPGFRSITNSPLLHFQVTRLRCGGFIFALRLNHTMSDATGFVQFMNALAEMAKGAARPSVFPVWEREILRPSTNPAVKFPHFEYDRSEYKDGKMVNMNDMTHNSFFFGPKEIDSLKRQAVSGQGKCSTFEVLSASLWRLRTRSLQLPAEQEVQLLFPLDGRTKFDPPLPQGFYGNAICFACAKTTAGELANNPLSSAVKLVHEAKVGVNEEYMRSVIDLMELEGRPLFTVVGTYVVSDCTKIGFHDVDFGWGRAAYGGPAEGGVGTVPGLS…
OSD2	P.menziesii_PSME_43571	MASLNFNVTRKPAVLVAPSLPTPKEFLYLSNLDDQAGLRFHIPVVQFYRFDPSKKGEDPARVIREGLAKALVFYYPFAGRLRDASAGKLVVDCTGEGVLFVEADADVALEDFGDLQPPFPCWDDLLHDVPGSLTLTHSPLLLIQVTRLRCGGFIFALRLNHTMCDAVGLVQFMSALGEMAKGLPRPSVHPVWKREILRPRTNPNVKFPLYEYNQIEDKDGQMVPVNEMSHNSFFFGPKEMESLKRQAVGHGKKSPTFEVLSACLWRLRTRALQLPAEQEVRLIFPLDARNRFGPPLPEGFYGNAISFACAKTTAGDLANKPLPFAVKLINEAKTAVNDEYMRSVIDLMELEGRPHFTVVGAFLVSDVTKIGFGGVDFGWGKPAYGGPAKGGVGAVPGVS…
OSD2	P.menziesii_PSME_44161	MASLKFNVTRKPAVLVAPSLPTPKEFLYLSNLDDQAGLIFHIPVVQFYSFNPSKKGEDPAKVIRERLANGLVFYYPFVGRLKDAPGGKLIVDCTGEDVLFVEADADVALEEFGDLQPPFPCWDDLLHDVPGSLTITNSPLLLIQVTQLRRGGFIFALRLNHTMSDATGLVQFMNALGEMVKGASRPSVRPVWEKEIIRPRTNPAVKFPLYQYDQIEDKDGQMVPVNEMSYKSFFFGPKEIKSLKMQAVDRGMKSPATFEVVSAYLWRLRTRALQFPAEQEVRFIFTLNARAKFNPPLSEGFYGNAFALACAKTTAGDLANKPLPFAVKLINEAKTAVNEEYIRSVIDLMEWKGRPHLTVVGTFVISDVTKIGFEDVDFGWGKAAYGGPGGFTVVGTFVI…
OSD2	S.bicolor_Sobic.001G201800.1.p	MASSLKFTVRRRPAVLVAPASPTPRELKRLSDIDDQDGLRFHIPVIQFYRRSALMGGRDPAPVIRDAVARALVHYYPFAGRLRELQARKLAVECTGEGVLFIEADADVRLDHFGDALQPPFPCLDELIFDVPGSSQVLGSPLLLFQVTRLACGGFILGVRLHHTMADAQGLVQFLGAVAELARGAAAPTVRPVWCRELLEARDPPRPAFAHREYDEVPDTKGTLIPLDDMVHRSFFFGRQELAAIRANLPPALRARASTFDLLTGLLWKCRTAALAPDADEVMRMICIVNARGGKSGIAIPEGYYGNAFAFPVAVATAGELAASPLGYAVELVKRAKGEVNVEYMRSVADLMVLRGRPHFTAVRAYLASDVTKAGFGDLDFGWGKPVYGGPAKGGVGAI…
OSD2	Z.mays_Zm00001eb176400_P001	MASSLKFTVRRGPAVLVAPASATPRELKRLSDIDDQDGLRLHVPIIQFYRQNALMGGREPAPVIRDAIARALVPYYPFAGRLRELEGRKLAVDCTGEGVLFIEAEADVRLDHFGDELQPPFPCLEELIFDVPGSSEVLGSPLLLFQVTRLACGGFILGVRLHHTMADAQGLVQFLGAVAELARGAAGPTVRPVWGRELLEARDPPRPAFAHREYDEVPDTKGSIIPLDDMVHRSFFFGRHEVAAIRANLPPDLRSRASKFDLLTGLLWKCRTAALALDADEVMRMICVVTAHGGKSGVAIPKGYYGNAFALPAAVATAGDLVAKPLGYAVELVKRAKGEVNVEYMRSVADLMVLRGRPHFTVVRAYLASDLTKAGFSNLDFGWGNPVYGGPANVGVGTS…
OSD3	A.trichopoda_AmTrH1.04G006800.1.p	MSSINTTTSTTSINGPNALIYPLALITAVLFLYKAILNHHRRPRLILPPGPKPWPIIGNLNLIGPLPHQSIHELSKRHGPFMQLKFGSYPVVVASSVETAKSILRTNDKACAGRPKMAAGKYTTYDYSDITWSPYGAYWRQARKMCLMELFSTKRLDSLEYIRREELGAMLRGLCQLQGRPVVLKDELSTLSLNVISRMVLGKKYLEEDESGNAIVKPEEFKKMLDELFLLSGVLLIGDQIPWLSFLDLEGYIKRMKAVSKKFDRFLEHVLDEHQNARKVEGFVAKDMVDVLLQVAEDPNLELNLTRNNVKAFTQDMIAGGTESSAVTVEWAISEILRRPEIFERATQELDQVIGQTRWVEEKDIPQLPYMAAIVKETMRLHPVAPMLVPRQARESCTI…
OSD3	A.trichopoda_AmTrH1.04G006900.1.p	MSSINTTSTTAINGPNSLIYPLALITAVLFLYKAILNHRRRPRLNLLPGPKPWPIIGNLDLIGPLPHQSIHGLSKRYGPLMQLKFGSYPVVVASSVEMAKSTLKTNDKVFATRPKMAAGKYTTYDYSDITWAPYGPYWRQARKMCILELKEELGAMLRGLCHLQGRPVVLKNELSTLSLNVMSRMVLDKKSLEVDESGNAIVKPEEFKKMLDELFLLSDVLLIGDQIPWLSFLDLEGYIERMKAVSKKFDRFLEHVLDEHQNARKVEGFVAKDMVDVLLQVAEDPNLEVKLTRNNVKAFTQDMIAGGTESPAMIVEWAISELLRRPEIFERATQELDQVIGRTRWVDEKDMHQLPYVAGIVKETMRLHPVAPMLVPREALNVWTIGRDPKIWDSPDEFR…
OSD3	G.biloba_evm.model.chr2.1714	MDSSMLFPSGGLGIVVYLAVAFVFIHALYRSFCPSLKLPPGPPGWPIIGHLHLLGSHPHRSLDRISKAYGPIMKLRLGSRLVVVGSSVEMARELLKTHDLTFASRPKTAAGKYTLFNYSNITWSPYGAYWRQARKICLMELFNGQRLESFKYIRVEEVSSMLASVFQTCGRGLPVNLREDLSTVSCNIICRMVFGRRYLDEDAGHKIRPHEFKEMVNELFVLNGVFNIGDYIPWLSWLDLQGYVKRMKECNRRFDIFLEEVLEEHNAQRNGVENFVAKDMVDVLLQLADDPGLEVKLSRNSVKAFTLDMIAGGTETSATLMEWGIAELLRKPEGLKKAAEEMERVVGRERWIEEKDIPELPFLQAIVKETMRLHPAVPMLVPRLSREACRIGGYDIPAN…
OSD3	G.biloba_evm.model.chr2.1715	MDSAMLFPSAGLGIVVYLAVAFVLLHVLYRSFRPSLKLPPGPPGWPIIGHLHLLDSHPHSLLAKAQRLESFEYIRVEEVSSMLASVFQTCGRGLPVNLREELSTGYVKRMKECNRRFDIFLEEVLEEHNAKRKGVENFVAKDMVNVLLQLDMIAGGTESSATLVEWDVSELLRKPEGFKKAAEEMKRVVGRERWIEEKDIPELPFLQAIVKETMRLHPVTPMLIPHLSTKECRIGGYDIPPNITVVLAIEGSTIDVKGHDFELLPFGSGRRMCPGYNLGLKVVQLGLANLIHGFNWRLFLQTRVSKDLDMWETYGLSTPKAHPLVAVAEPRLRFQLYASLITNNPPTPYDHVSLDHYGLVLHDSSKDEDMLSEALRRRTRGIYLHQYDLKIDLEISESI…
OSD3	G.biloba_evm.model.chr2.1716	MGLASVFSYVDLQIITCLALFFVFIHILYRRLRPSLELPPSPPGWPIIGHLHLLGSLPHRSLDRIAKTYGPIMHLRLGCVPVVVASSADMAKEFLKTHDQIFASRPRTAAGKYTNYNYSDITWSPYGAYWRQARKICLMELLSAQRLESFEYIRVEEVSSMLGSVFQICGRGLPVNLREELSKMTCNIISRMVLGRRYSDENGGNEIKPKEFKKMLDELFVLNGVFNIGDYIPWLRWLDLQGYVKRMKECNRRFDVFLEDVLAEHNAKRKGVENFVAKDMVDVLLQLADDQNDMIAGGTESSAVTIEWAIAELLRRPEASRRAAEEMDRGIGRSRWVEEKDLGKLEYLQAIVKETMRLHPVTPLLAPHLSTESCQISGYQIPANTWVFVNVWAIVRDKN…
OSD3	G.biloba_evm.model.chr2.1717	MGLASVFSYVDLQIITCLALFFVFIHILYRRLRPSLKLPPSPPGWPIIGHLHLLGSLPHRSLDRIAKTYGPIMHLRLGCVPVVVASSADMAKEFLKTHDQIFASRPRTAAGKYTVYNYSDITWSPYGAYWRQARKICLMELLSAQRLESFEYIRVEEVSSMLGSVFQTCGRGLPVNVREELSKMTCNIISRVVLGRLYSDENGGNKIKPKEFKKMLDELFVLNGVFNIGDYIPWLSWLDLQGYVKRMKECNRRFDIFLEEVLEEHDAKRKGVENFVAKDMVDVLLQLADDPGLEVKLSRNSVKAFTQDMIAGGTESSAVTVEWAIAELLRRPEASRRAAEEMDRVIGRSRWVEEKDLGKLEYLQAIVKETMRLHPVTPLLAPHLSTESCQIAGYQIPAN…
OSD3	G.max_Glyma.07G039800.1.p	MATELASSPNWVPSAATCLAAFAALLLLFLRGLRRRRYNLPPGPKPWPIIGNLNLIGSLPHRSIHTLSKKYGPIMHVWFGSSSVVVGSSVEIAKAVLKTHDATLAGRPKFAAGKYTTYNYSDITWSQYGPYWRQARRMCLMELFSAKRLQEYEYIRKQELRCLLNELFNSANKTILLKDHLSSLSLNVISRMVLGKKYLEESQNAVVSPDEFKKMLDELFLLNGVYNIGDFIPWIDFLDLQGYIKRMKTLSKKFDMFMEHVLDEHIERKKGIKDYVAKDMVDVLLQLAEDPTLEVKLERHGVKAFTQDLIAGGTESSAVTVEWAISELLRRPEIFKKATEELDRVIGRERWVEEKDIVNLPYVNAIVKEAMRLHPVAPMLVPRLAREDCNLGGYDIPKG…
OSD3	G.max_Glyma.16G008600.1.p	MAIELASPNWVPTAAACLAALAALLLFLLRGLRRRKYNLPPGPKPWPIIGNLNLIGSLPHQSIHALSKTYGPIMHVWFGSNPVVVGSSVDMAKAILKTHDATLAGRPKFAAGKYTTYNYSDITWSQYGPYWRQARRMCLMELFSAKRLEEYEYIRKQELRGLLNELFNSANKTILLKDHLSNLSLNVISRMVLGKKYLEESENAVVSPDDFKKMLDELFLLNGVYNIGDFIPWMDFLDLQGYIKRMKALSKKFDMFMEHVLDEHIERKKGVEDYVAKDMVDVLLQLAEDPTLEVKLERHGVKAFTQDLIAGGTESSAVTVEWAITELLRRPEIFKKATEELDRVIGRERWVEEKDIVNLPYVNAIAKEAMRLHPVAPMLVPRLAREDCQVGGYDIPKGT…
OSD3	N.benthamiana_Nbe05g13580.1	MTTTRRAIKRKLPPGPKPWPIIGNLNLLGPIPHKSFDLLSKKYGELMLLKFGSKPVLVASSAEMAKQLLKIHDSNFASRPMLAGGKYTCYNYCDMTWAPYGPYWRQARRIYLNQIFTPKRLDSFEYIRVEERQTLISQLNSLAGKPFFLKDHLSRFSLCSMTRMVLSNKYFGESTVRVEDLQHLMKALKRTFDKFHNIVLDDHRAKKNEEKNFVPKDMVDVLLKMAEDPNVEVKLTNDCVKGIMQDLLTGGTDSLTAAVQLAFKNFLDSQGLLRRQPKSLTGLSERRDG
OSD3	N.benthamiana_Nbe05g34500.1	MVGTNLTAYAFVFLGTLFLLLLSKLLRQRKLNLPPGPKPWPIIGNLNRIGNLPHRSIHELSLKYGPIMQLQFGSFPVVVGSSAQMAKIFLKTMDIHFVGRPKTAAGKYTTYNYSDITWSPYGPYWRQARRMCLMELFSAKRLDSYEYIRAEELHSLLHNLNKISGKPILLKDYLTTLSLNVISRMVLGKRYLDKSENSIVSPEEFKNMLDELFLLNGVLNIGDSIPWIDFMDLQGYVKRMKVVSKKFDKFLEHVIDEHNVRRNGVENYVAKDMVDVLLQLADDPTLEVKLERHGVKAFTQDMLAGGTESSAVTVEWAISELLKKPEIFKKATEELDRVIGQNRWVQEKDIPNLPYIGSIVKETMRLHPVAPMLVPRECREDCKVAGYDVQKGTRVLVNV…
OSD3	N.benthamiana_Nbe06g26490.1	MEGTNLTAYAAVFLGTLFLLLLSKFLRQKKLNLPPGPKPWPIIGNLNLIGNLPHRSIHELSLKYGPIMQLRFGSFPVVVGSSVEMAKIFLKSMDINFVGRPKTAAGKYTTYNYSDITWSPYGPYWRQARRMCLTELFSPKRLDSYEYIRTEELHSLLHNLNKISGKPIVLKDCLTTLSLNVISRMVLGKRYLDESENSIVKPEEFKKMLDELFLLNGVLNIGDSIPWIDFMDLQGYVKRMKVMSKKFDKFLEHVIDEHNVRRNGVENYVAKDMVDVLLQLADDPTLEVKLERHGVKAFTQDILAGGTESSAVTVEWAISELLKKPEIFKKATEELDRVIGQNRWVQEKDIPNLPYIEAIVKETMRLHPVAPMLVPRECREDSKVAGYDVQKGTRILVSV…
OSD3	N.benthamiana_Nbe11g01700.1	MENSWVFLALAGLSALAFLFKNITSQRPVNRKLPPGPKPWPIIGNLNLLGPIPHQSFDLLSKKYGELMLLKFGSKPVLVASSAEMAKQFLKIHDANFASRPMLAGGKYTSYNYCDMTWAPYGPYWRQARRIYLNEIFTPKRLDSFEYIRVEERQTLISQLNSLAGKPFFLKDHLSRFSLCSMTRMVLSNKYFGESTVRVEDLQHLVDQWFLLNGAFNIGDWIPWLSFLDIQGYVKQMKALKRTFDKFHNIVLDDHRAKKNEEKNFVPKDMVDVLLKMAEDPNLEVKLTNDCVKGLMQDLLTGGTDSLTAAVQWAFQELLRQPRVIEKATEELDRVVGKERWVEEKDCSQLSYIEAILKETLRLHPLGTMLAPHCAIEDCNVAGYDIEKGTTVLVNVWTI…
OSD3	N.colorata_Nycol.B01315.1.p	MGPLSVISYIPALAAAALFLYTVVELLRHRLRLNLPPGPTPWPIIGNLNLLGRLPHRSLADLARTYGPIMYLQLGSRPAVVASSIDAAQLFLRTHDLAFASRPRTAAGKHTAYGHSTMTWSPYGPYWRFSRKLYLTELFSDKRLASFRYIHTEEVRELVRSLHSAGRKPVVLRESLWRLTAGIICRMALGRKYVDFDVGDDRPEIVSPEEFREMLDELFLLNGVPVLGDSIPWLGWLDVGGYVRRMKAVARRLDGFLERVLEESRGRLKGEVGAGAAKSLLDLLLRFAEDPTADVELSVDQVKALTMEIIAGGTESSSLNMEWAMSEMLRRPEVLMKATEEVDAVVGKERMVEEEDLASLPYIEAIVKETLRLHPAAPILTPHLSREHCNVAGYDLPSG…
OSD3	N.colorata_Nycol.J00257.1.p	MTSEQIVAVPKMEDSQSLTTAAALVAAALVLWVVLFRSRRRLTLPPGPRPWPIIGNLNLIGELPHRSIHALSLKYGPLMQLRFGSHPVVVASSVDTVRLVLKTQDITFASRPKTAAGKYTTYNYSDITWSPYGPYWRQARRLCLMELFSARRLGSYEYIRVEEVAALLRELCDGAGQPVMLKDHLSSVSLNVISRMVLGKKYLDGDEAASVGFTPEEFKRMLDELFLLSGVLNIGDWIPWLAFLDLQGYVRRMKAVSRKFDKFLEHVLDEHNNARRAGGEGYEAKDMVGLLLQLADDPDLDVNLTRSGVKAFTQDLIAGGTESSAVTVEWAMSEMLKKPELFEKAWEELDRVVGRERLVEERDIPNLPFLQSIVKETMRMHPVAPMLVPRLCREDCTLA…
OSD3	O.sativa_LOC_Os08g35510.1	MEPSALATLLSMALAAFLLLGLIKRKGSRRGYNLPPGPTPWPVIGNFNLIGALPHRSIHELSRKYGELMLLRFGSFPVVVGSSVAMARLVLKTHDAVFIDRPRTASRKHTTYGYADITWSPYGAYWRQARRICVTELFSARRVASFEHIRADEVRALVRGLFAAASSGRSGAVHLNRDHLSTLSMNVITRMVLGKRFFGEGADAAEGPVSTLSEFKWMLDELLLLNGVLNVGDWIPWVDWMDLQGYVRRMKKVGKMFDAFMEHVLDEHSERRRREGEAFVARDMVDVLMDLADDPSLEIKLGRVGVKAFTQDLIAGGTESSSVTVEWALSELFKNPAIFATATDELDRVVGRCRWVTEKDIPNLPYLDAIMKETMRMHPIVPLLIPRVARDDAAVAGYD…
OSD3	O.sativa_LOC_Os03g44740.1	MAMSSWVATIVTLLIGVAVASLRGRQRRTKARLNLPPGPRGWPVFGSLGALAGALPPHRALAALAARHGPLMHLRLGSFDAVVASSAGAARLVLKTHDAAFADRARTAAGELVAYNYKGIVHTPYGAYWRMARKLCATELFSPRRVDSYERIRAEEIGALARDLFGRAGRAVAVRERLASATLRNILRMSVGDKWSGVYGSADGEAFRRTLDEAFEVSGAVSNVGEWVSLLGWLDVQGFRRRMKRLSKMYDRFLEQILHEHEASMAAAGDGGQPAAAACDLVDVLLQLSGEEEEGSAGAGADSEARLTRDGVKAFILDIIAGGTESSAVAMEWAMAELLRRPDAMAAATDELDRVVGTARWVTERDIPDLPYVDAVVKEALRLHPVGPLLVPHHAMEDT…
OSD3	O.sativa_LOC_Os02g29960.1	MEVQELVPSPWSSSSSFLVLVLATLLFVAAFLRRRQGARRKYNIPPGPRPWPVIGNLNLIGALPYRSIRDLSRRYGPLMSLRFGSFPVVVGSSVDMARYFLRANDLAFLDRPRTAAGRYTVYNYAGVLWSHYGEYWRQARRLWVTELLSARRLASTEHVRAEEVRAMLRGLSRRAGAGTAVVLKEHMLMVTLNVISRMVFGKKYIVEEGEGSSPTTAEEFRWMIEEIFFLNGVFNIGDMVPWLGWLDPQGYIGRMKRLGGMFDRFLEHILDEHVERRRREGDGFAARDMVDLLLQFADDPSLKVPIQRDGVKAFILELITGSTDTTSVSVEWAMSEVLRNPSVLARATDELDRVVGRRRLVAEGDIPNLPYLDAVVKESMRLHPVVPLLVPRVSREDAF…
OSD3	O.sativa_LOC_Os09g26960.1	MELMLPPWASFVGVVLATVLFLKAVLGRSRRVYNLPPGPKPWPVIGNLNLVGTLPHRSIHNLSKKYGPLMYLRFGSFPVVVGSSVEMAKFFLKTHDVVFTDRPKTAAGKHTTYNYSDITWSPYGAYWRQARKMCLTELFSAKRLESYEYIRGEEVRALLRDLHGAAGGVVVLKDYLSTVSLNVITRMVLGKKYLDKDAGGSVTTPEEFKWMLDELFLLNGVLNIGDSIPWLDWLDLQGYIKRMKKLGKMFDRFLEHVVDEHNERRRREGESFVAKDMVDVLLQFADNPNLEVKLKREGVKAFTQDLIAGGTESSAVTVEWALSELLKKPEVFAKATEELDRVVGRGRWVTEKDVPSLTYVDAIVKETMRLHPVAPMLVPRLSREDTSVDGYDIPAGTRV…
OSD3	O.sativa_LOC_Os09g26940.1	MEMELPSWASVLVIVLAAVVFLLATILRHGRRAYRLPPGPNPWPIIGNLNLIGALPHRSIHELSKRYGPLMQLRFGSFPVVVGSSAEMARFFLKSHDIVFTDRPRTAAGKHTTYNYTDILWSPYGAYWRQARKMCVTELFSARRLESFEHIRGEEVRALLRDLHGAAAPVLLRDYLSTATLGVISRMVLGKKYVGVEGASAGNGGGGEGTSPAATPEEFKMMMDELFLLSGVLNIGDFIPWLDWLDLQGYIRRMKRVGKKLDRFMEHVLDEHDKVRRQQGDRFAARDLVDVLLQLADDPNLEVQLRRDNVKALTQDLIAGGTDTSAITVEWAISELLRKPEILAKATEELDRVVGRGRLVTETDMTSLPYVEAIVKETMRVHPVAPLLAPHVAREDASV…
OSD3	O.sativa_LOC_Os09g08990.1	MELQSSWATFFAVVLATVVFLLRAVLLRRRRAYKLPPGPKPWPIIGNLNLISSLPHRSIHEISKRHGPIVQLWFGSCPVVVGSSVEMAKLFLQTNDAVFADRPRTAAGKYTAYDCTDITWSPYGAYWRQARKMCAAELFSARRLESLEHIRHEEVRALLRELHGSGAAGNAVQLRDHLSMAALGVISRMVLGKKYVEKQPAGGGAAMTTPEEFKWMLEELFLMNGVLNIGDFIPWLDWLDLQGYIRRMKNVNRLIHRFLDRVLDEHDERRRLQGDGFVARDMVDILLQLADDPNLDVQLTRNGIKGITQDLVTGGADTSTVTVEWAMSEVLKNPAILAKATEELDTIVGVGRLVTEGDIPHLPYIHAIMKETMRMHPVVPLLVPRMSREDASVAGYDVP…
OSD3	O.sativa_LOC_Os09g26980.1	MEVALCASFVAILLTTMLFLKAISTRCRRRKYNLPPGPKPWPIIGNLNLVGALPHRSIHELSRRYGPLVYLRFGSFPVVVGSSVEMARFFLKTRDAAFIDRPRTAAGKHTAYNYRDITWSPCDAYWRQARRVVLTELFSARRIESYEHIRREEVHALLRDLHYASSSGGRRAIVIKDYLSTASLNMITRMVMGKRYVQGEVVHEEPGSARTTLAQFKELLEELFFLNGVFNVGDQIPWLEWLDLQGYVKRMKKVSKALDQLLEHVVDEHSERRQREGNGFVAGDMVDVLLRLADDSSLEVKLSRDSIKAFTQDLIAGGTESSSETIEWAISELLRKPEMFAKATEELDRIVGHRRWVNEKDILDLPYIEAIVKETMRLHPIGPLLAPRLSREDTSVGGY…
OSD3	O.sativa_LOC_Os06g10260.1	MSYSSSLLLFVSLFLSLFSLSVSDSVDSYEHIRAEEIRALVRNLFGCASHAVAVRECLVNATLRNILHMSVGEKWSGVYGSADGEVFRRTESSAVTMEWAMAELLRCPDAIATATDELDRVVGRARWVAESDLPDLPYVDAVVKGALRLHPVGPLLVPHHAMEDTVAACNDVPVGTHVLVNVCAIARNPTSWPDRLDVFLPERFLPGGGAGFIGTRRMATLRYHCERNNNRCERQKAAFSEDIK
OSD3	P.lambertiana_PILA_31621	MVVVLLMFSPSEFFGRIRILWEDHFSSRLYNGTVDASHCRSANDRLPCGDHHIGLPHLQATSSLSEIAARSPCLAHNREPESHGEFTPQIAGSTLQNVRPLCLLDWDPCHACRGGEPDAKFRVRNQPAGPPLDEKAGNKIKPAEFREMWEELFVLNGVFNIGDLIPWLAWLDLQGYVRRMKKLSKRLDVFLEEVLEEHDERRKGTENYVAKDMVDVLLQQADDPQLKLSRVRVKAFTQDIIAGGTESSATLVEWGLSELLKKPETLERATEELDRVVGRERWVEEKDISGLEYLQWIVKETMRLHPMAPMLVPRLSTQACRIAGYDILANTRLFVNVWTIGRDDSLWENPDEFRPERFKGSTVDVKGRDYELLPFGSGRRMCPGYSLGLKVVHLGLANL…
OSD3	P.tabuliformis_Pt0G06870.1	MDLQLPFAIADLRMIGYLVVTIISAYLICRRLRPSVKLPPGPRAWPIIGNLNLMGKLPHRSLDRLSKTYGPLMYMRLGSMPCVVGSSAEMAREFLKTHDLTFSSRPRVAAGKYTVYNYSDITWSPYGEHWRLARKICLMELFSAKRLESFEYIRVEEVARMLSSVFETSRQGLPVEIREETTNVSNNIISRMVLGRRYLDEKAGNKIKPAEFREMWEELFVLNGVFNIGDFIPWLAWLDLQGYVRRMKKLSKRLDVFLEEVLEEHDKRRKSVENYVAKDMVDVLLQQADDPQLKLSRDIIAGGTESSATLVEWGLSELLKKPETLERAAEELDRVVGRERWVEEKDIGGLEYLQWVVKETMRLHPVAPMLVPRLSTQACRIAGYDIPANTRLFVNVWTI…
OSD3	P.tabuliformis_Pt0G16070.1	MDLERVLPTADMRSLGYLIVAIVSAYVIYRRFRPSVKLPPGPRAWPIIGHLHLMGKLPHRSLDGLCKTYGPLMYMRLGSVPCVVASTAEMAREFLKTNDLIFASRPRVAAGKYTVYNYSDITWSPYGEHWRLGRKLCLMELFSAKRLESYEYIRVEEVARMIRSVFETSQRGLPVEIREETTNVSNNIISRMVLGRRYLDEKAGNKIKPAEFREMWEELFVLNGVFNIGDFIPWLAWLDLQGYVRRMKKLSKRLDVFLEEVLEEHDKRRKSVENYVAKDMVDVLLQQADDPQLKLSRVRVKAFTQARTLGFLDIIAGGTESSATLVEWAMAELLKKPETIERATEELDRMVGRERWVEEKDIGGLQYLQAIVKEMMRLHPVAPMLVPRLSTEPCKIAGY…
OSD3	P.tabuliformis_Pt7G45420.1	MDLLSVFLLPEMPMLAYLLLAIVSVCLIYWRLRPSAKLPPGPNAWPIIGNLNLMGKLPHRSMDGLSKTYGPLMYLRLGSMPSVVASSADMAREFLTTHDLTFSSRPRVAAGKYTLYNSCNITWSPYGEHWRLARKICLVELFSAKRLESFEHIRMEEVARMVDSVFETCQLGLPVKIREETYAMSNNIISRMVLGRRYLDKEVGNKMRSKEFKEMLEELFVLNGVFNIGDFIPWLAWLDLQGYVRRMKTLSKRLDAFLEEVVEEHDRRRKGVENYVAKDMVDVLLQQADDPQVNLNRIRVKAYTLDMIAGGTETAATVVEWGLSELLKNPETLERAMEELDRVVGRERWVEEKDISELDYLQWIVKETMRLHPVVPMLVPRLSTQPCRIAGYDIPANTR…
OSD3	P.tabuliformis_Pt7G45440.1	MDLLSVFLLPEMPMLAYLLLAIVSVCLIYWRLRPSAKLPPGPNAWPIIGNLNLMGKLPHRSMDGLSKTYGPLMYLRLGSMPTVVASSADMAREFLTTHDLTFSSRPRVAAGKYTLYNSCNITWSPYGEHWRLARKICLVELFSAKRLESFEHIRMEEVARMVDSVSETCQLGLPVKIREETYAMSNNIISRMVLGRRYLDKEVGNKMRSKEFKEMLEELFVLNGVFNIGDFIPWLAWLDLQGYVRRMKTLSKRLDAFLEEVVEEHDRRRKGVENYVAKDMVDVLLQQADDPQVNLNRIRVKAYTLDMIAGGTETAATVVEWGLSELLKNPETLERAMEELDRVVGRERWVEEKDISELDYLQWIVKETMRLHPVVPMLVPRLSTQPCRIAGYDIPANTR…
OSD3	P.tabuliformis_Pt7G45450.1	MDLLSVFLLPEMPMLAYLLLAIVSVCLIYWRLRPSAKLPPGPNAWPIIGNLNLMGKLPHRSMDGLSKTYGPLMYLRLGSMPTVVASSADMAREFLTTHDLTFSSRPRVAAGKYTLYNSCNITWSPYGEHWRLARKICLVELFSAKRLESFEHIRMEEVARMVDSVSETCQLGLPVKIREETYAMSNNIISRMVLGRRYLDKEVGNKMRSKEFKEMLEELFVLNGVFNIGDFIPWLAWLDLQGYVRRMKTLSKRLDAFLEEVVEEHDRRRKGVENYVAKDMVDVLLQQADDPQVNLNRIRVKAYTLDMIAGGTETAATVVEWGLSELLKNPETLERAMEELDRVVGRERWVAIFHLYRIRFFNASKSIIGYSYAS
OSD3	P.tabuliformis_Pt7G45460.1	MDLLSVFLLPEMPMLAYLLLAIVSVCLIYWRLRPSAKLPPGPNAWPIIGNLNLMGKLPHRSMDGLSKTYGPLMYLRLGSMPTVVASSADMAREFLTTHDLTFSSRPRVAAGKYTLYNSCNITWSPYGEHWRLARKICLVELFSAKRLESFEHIRMEEVARMVDSVSETCQLGLPVKIREETYAMSNNIISRMVLGRRYLDKEVGNKMRSKEFKEMLEELFVLNGVFNIGDFIPWLAWLDLQGYVRRMKTLSKRLDAFLEEVVEEHDRRRKGVENYVAKDMVDVLLQQADDPQVNLNRIRVKAYTLDMIAGGTETAATVVEWGLSELLKNPETLERAMEELDRVVGRERWVAIFHLYRIRFFNASKSIIGYSYAS
OSD3	P.tabuliformis_Pt7G45470.7	MDLQVADLPFISMDLQLPSAIADLRMIGYLVVTIISAYLICRRLRPSVKLPPGPRAWPIIGNLNLMGKLPHRSLDRLSKTYGPLMYMRLGSMPCVVGSSAEMAREFLKTHDLTFSSRPRVAAGKYTVYNYSDITWSPYGEHWRLARKICLMELFSAKRLESFEYIRVEEVARMLSSVFETSRQGLPVEIREETTNVSNNIISRMVLGRRYLDEKAGNKIKPAEFREMWEELFVLNGVFNIGDFIPWLAWLDLQGYVRRMKKLSKRLDVFLEEVLEEHDKRRKSVENYVAKDMVDVLLQQADDPQLKLSRVRVKAFTQDIIAGGTESSATLVEWGLAELLKKPETLERAAEELDRMVGRERWVEEKDIGGLEYLQWVVKETMRLHPVAPMLVPRLSTQAC…
OSD3	P.tabuliformis_Pt7G45490.2	MDLLSVFLLPEMPMLAYLLLAIVSVCLIYWRLRPSAKLPPGPNAWPIIGNLNLMGKLPHRSMDRLSKTYGPLMYLRLGSMPCVVASSADMAREFLTTRDLTFSSRPRVAAGKYTLYNSCNITWSPYGEHWRLARKICLVELFSAKRLESFEHIRIEEVARMVDSVFETCQLGLPVKIREETYAMSNNIISRMVLGRRYLDKEVGNKMRSKEFKEMLEELFVLNGVFNIGDFIPWLAWLDLQGYVRRMKKVSKRLDAFLEEVVEEHDRRRKGVENYVAKDMVDVLLQQADDPQVNLNRIRVKAYTLDMIAGGTETAATVVEWGLSELLKNPETLERAMEELDRVVGRERWVQEKTSVNWIICSG
OSD3	P.tabuliformis_Pt7G45500.2	MDLLSVFLLPEMPMLAYLLLAIVSVCLIYWRLRPSAKLPPGPNAWPIIGNLNLMGKLPHRSMDRLSKTYGPLMYLRLGSMPSVVASSADMAREFLTTHDLTFSSRPRVAAGKYTLYNSCNITWSPYGEHWRLARKICLVELFSAKRLESFEHIRMEEVARMVDSVFETCQLGLPVKIREETYAMSNNIISRMVLGRRYLDKEVGNKMRSKEFKEMLEELFVLNGVFNIGDFIPWLAWLDLQGYVRRMKTLSKRLDAFLEEVVEEHDRRRKGVENYVAKDMVDVLLQQADDPQLNLNRIRVKAYTLACTLQLFPSHCHALLLYC
OSD3	P.tabuliformis_Pt7G45510.1	MDLLSVFLLPEMPMLAYLLLAIVSVCLIYWRLRPSAKLPPGPNAWPIIGNLNLMGKLPHRSMDRLSKTYGPLMYLRLGSMPSVVASSADMAREFLTTHDLTFSSRPRVAAGKYTLYNSCNITWSPYGEHWRLARKICLVELFSAKRLESFEHIRMEEVARMVDSVFETCQLGLPVKIREETYAMSNNIISRMVLGRRYLDKEVGNKMRSKEFKEMLEELFVLNGVFNIGDFIPWLAWLDLQGYVRRMKTLSKRLDAFLEEVVEEHDRRRKGVENYVAKDMVDVLLQQADDPQLNLNRIRDMIAGGTETAATVVEWGLSELLKNPETLERAMEELDRVVGRERWVEEKDISELDYLQWIVKETMRLHPVVPTLVPRLSTQPCRIAGYDIPANTRLFVNVW…
OSD3	P.tabuliformis_Pt7G47250.1	MDLERTLATADMRSLGYLIVAIVSAYVIYRRFRPSVKLPPGPRAWPIIGHLHLMGKLPHRSLDGLCKTYGPLMYMRLGSVPCVVASTAEMAREFLKTNDLIFASRPRVAAGKYTVYNYSDITWSPYGEHWRLGRKLCLMELFSAKRLESFEYIRVEEVARMIRSVFETSRRGLPVEIREETTNVSNNIISRMVLGRRYLDEKAGNKIKPAEFREMWEELFVLNGVFNIGDFIPWLAWLDLQGYVRRMKKLSKRLDVFLEEVLEEHDKRRKGVENYAAKDMVDVLLQQADDPQLNLNRIKDIIAGGTESSATLVEWAMAELLKKPETIERATEELDRMVGRERWVEEKDIGGLQYLQAIVKEMMRLHPVAPMLVPRLSTEPCKIAGYDIPANTRLYVNVW…
OSD3	P.tabuliformis_Pt7G47260.1	MDLERVLPTADMRSLGYLIVAIVSAYVIYRRFRPSVKLPPGPRAWPIIGHLHLMGKLPHRSLDGLCKTYGPLMYMRLGSVPCVVASTAEMAREFLKTNDLIFASRPRVAAGKYTVYNYSDITWSPYGEHWRLGRKLCLMELFSAKRLESYEYIRVEEVARMIRSVFETSQRGLPVEIREETTNVSNNIISRMVLGRRYLDEKAGNKIKPAEFREMWEELFVLNGVFNIGDFIPWLAWLDLQGYVRRMKKLSKRLDVFLEEVLEEHDKRRKGVENYAAKDMVDVLLQQADDPQLNLNRIKDIIAGGTESSATLVEWAMAELLKKPETIERATEELDRMVGRERWVEEKDIGGLQYLQAIVKEMMRLHPVAPMLVPRLSTEPCKIAGYDIPANTRLYVNVW…
OSD3	P.tabuliformis_Pt7G47270.1	MLGVPIFYFAMDLQRVFATGDMRILGYLTVAVVSAYFIYRRLRPSLKLPPGPRGWPIIGHLHLMGKLPHRSLDRLCKTYGPLMYMRLGSVPCVVASTAEMAQEFLKTNDVIFASRPRVAAGKYTVYNYSDITWSPYGENWRLGRKLCLMELFSAKRLESFEYIRVEEVGRMIRSVFETCRRGLPVEIREETTNVSNNIISRMVLGRRYLDDKAGNKIKPAAFREMWEELFVLNGVLNIGDFIPWLAWLDLQGYVRRMKKLSKRLDVFLEEVIEEHERRRAGVENYVAKDMVDVLLQQADDPQLNLSRVKVKAFTQDIIAGGTESSATLVEWALAELLKKPETIEKAAEELDRVVGRERWVEEKDIGGLEYLQAIVKEMMRLHPVAPMLVPRLSTEACKV…
OSD3	P.tabuliformis_Pt7G47280.1	MLRVPTFYFAMDLQRVFATGDMRILGYLTVAIVSAYLFYRRLRPSLKLPPGPRGWPIIGHLHLMGKLPHRSLDRLCKTYGPLMYMRLGSVPCVVASTAEMAQQFLKANDVIFASRPRVAAGKYTVYNYSDITWSPYGENWRLGRKLCLMELFSAKRLESFEYIRVEEVARMIRSVFETSRRGLPVEIREETTNVSNNIISRMVLGRRYLDEKAGNKIKPAEFREMWEELFVLNGVLNIGDFIPWLAWLDLQGYVRRMKKLSKRLDVFLEEVIEEHERRRAGVENYVAKDMVDVLLQQADDPQLNLSRVKVKAFTQDIIAGGTESSATLVEWALAELLKKPETLEKAAEELDRVVGRERWVEEKDIGGLEYLQAIVKEMMRLHPVAPMLVPRLSTEACKV…
OSD3	P.tabuliformis_Pt7G47300.1	MDLQRVFATGDMRILVYITVAIVSAYLFYRRLRPSLKLPPGPRGWPIIGHLHLMGKLPHRSLDRLCKTYGPLMYMRLGSVPCVVASTAEMAQQFLKTNDVIFASRPRVAAGKYTVYNYSDITWSPYGEHWRLGRKLCLMELFSAKRLESFEYIRVEEVARMIHSVFETCRRGLPVEIREETTNVSNNIISRMVLGRRYLDEKAGNKIKPAEFREMWEELFVLNGVLNIGDFIPWLAWLDLQGYVRRMKKLSKRLDVFLEEVIEEHERRRAGVENYVAKDMVDVLLQQADDPQLNLSRVKVKAFTQDIIAGGTESSATLVEWAMAELLKKPETIERAAEELDRMVGRERWVEEKDIGGLQYLQAIVKEMMRLHPVAPMLVPRLSTEACKVGGYDIPANTR…
OSD3	P.tabuliformis_Pt7G47310.1	MLGVPIFYFAMDLQRVFATGDMRILGYLTVAVVSAYFIYRRLRPSLKLPPGPRGWPIIGHLHLMGKLPHRSLDRLCKTYGPLMYMRLGSVPCVVASTAEMAQQFLKTNDVIFASRPRVAAGKYTVYNYSDITWSPYGENWRLGRKLCLMELFSAKRLESFEYIRVEEVGRMIRSVFETCRRGLPVEIREETTNVSNNIISRMVLGRRYLDEKAGNKIKPAEFREMWEELFVLNGVLNIGDFIPWLAWLDLQGYVRRMKKLSKRLDVFLEEVIEEHERRRAGVENYVAKDMVDVLLQQADDPQLNLSRVKVKAFTQDIIAGGTESSATLVEWALAELLKKPETLEKAAEELDRVVGRERWVEEKDIGGLEYLQAIVKEMMRLHPVAPMLVPRLSTEACKV…
OSD3	P.tabuliformis_Pt7G47330.1	MLGVPIFYFAMDLQRVFATGDMRILGYLTVAVVSAYFIYRRLRPSLKLPPGPRGWPIIGHLHLMGKLPHRSLDRLCKTYGPLMYMRLGSVPCVVASTAEMAQEFLKTNDVIFASRPRVAAGKYTVYNYSDITWSPYGENWRLGRKLCLMELFSAKRLESFEYIRVEEVARMIRSVFETCRRGLPVEIREETTNVSNNIISRMVLGRRYLDEKAGNKIKPAEFREMWEELFVLNGVLNIGDFIPWLAWLDLQGYVRRMKKLSKRLDVFLEEVIEEHERRRAGVENYVAKDMVDVLLQQADDPQLNLSRVKVKAFTQDIIAGGTESSATLVEWALAELLKKPETLEKAAEELDRVVGRERWVEEKDIGGLEYLQAIVKEMMRLHPVAPMLVPRLSTEACKV…
OSD3	P.trichocarpa_Potri.007G040202.1.p	MEITSTWVSCAAPLLATITLILLGRLIRRRKLNLPPGPKPWPIIGNLNLMGELPHRSLEALSKKYGSLMQVKFGSHPVVVGSSVEMARAILKTHDLSLAGRPKTASGKYTTYNYQNITWAPYGPYWRQARKLCLIELFSPKRLDQFEYIRVEENLKFLNTLFQKRGKPITVRDHFSDLSFSVISRLVLGRKYMAESEDEKDMLSLKELKEVLDEMFLLNGVLVIGDFIPWLAFLDLQGYIKRMKAVAKKMDMFMEHALEEHHARRKGVKDYEPRDMLDILLQVADDPNLEVKLDRIGVKAFTQDLINGGTESSAVTTEWALAEIMKKPEIFDKATEELDRVIGRERWVQENDIDNLPFINAIVKETMRLHPVAPLLVPRLAREDIQIAGYDIPKGTRVL…
OSD3	P.trichocarpa_Potri.006G141400.1.p	MQNPVSVTPPPNTTTNLISTMEAFSLVVLVLAWVSALLYLPKFFKSLRNPLKLPPGPKPWPIIGNFDLLGPLPHQSLHQLSLKYGKTMQLQFGSYPVFVTSSLDIAKQILKTYDHMFASRPQTAAGKYTTYEYSDLAWAPYGPYWRQGRKIYLTELFSAKRLESYEYMRIEEMREFTRRLYRNCGKTIELKDYLSHYTLSIISRIVLGKKYFSASESEKEIVTLEEFQEMLDELFLLNGVLNIGDWIPWLDFLDMQGYVKRMKELKVRFDRFHDHVIDEHNAKRKATKNWQPKDMVDLLLQLADDPELEVKLTRDNIKGLTQDLIAGGTDTAATMGDWSMSELLKKPQLFKRVTDELDRVVGRDRWVEEKDIPQLPYIEAIMKEAMRMHPSAVMLAPHL…
OSD3	P.trichocarpa_Potri.003G066800.2.p	MELSTFAALLLATVAVITLFRHLTRPKLNLPPGPKPWPIIGNLNLLTGPLPHRNMHALVQKYGPIMQLKFGSFPVVVGSSVEMAEAVLKTNDVKLADRPKIAAGKYTTYNYSNITWSQYGPYWRQARKICLMEIFSPKRLDQFETVRVQELHALLRKLFVSAGKPINARDEFSDLSLSVISRLVLGKNYTVKTGNQKQYMSPKEFKEMIDELFLLNGVLDIGDSIPWLAFLDLQGYIKRMKAVGQLFDGFLEYTLNEHQQRRKGVKDYVPQDMMDILLQLSDDPNLEVQLDRTAVKAFTMDLIAGGTESSAVTTEWAMAELLKKPEYFKRANEELDRVIGRDRWIEEKDIVNLPFINAICKETMRLHPVSPFLVPRLAREDIQLGGYDIPKGTRVMVNV…
OSD3	P.trichocarpa_Potri.003G066600.1.p	MELSTFAALLLATVAVITLFRHLTRPKLNLPPGPKPWPIIGNLNLLTGPLPHRNMHALVQKYGPIMQLKFGSFPVVVGSSVEMAEAVLKTNDVKLADRPKIAAGKYTTYNYSNITWSQYGPYWRQARKICLMEIFSPKRLDQFETVRVQELHALLRKLFVSAGKPINARDEFSDLSLSVISRLVLGKNYTVKTGNQKQYMSPKEFKEMIDELFLLNGVLDIGDSIPWLAFLDLQGYIKRMKAVGQLFDGFLEYTLNEHQQRRKGVKDYVPQDMMDILLQLSDDPNLEVQLDRTAVKAFTMDLIAGGTESSAVTTEWAMAELLKKPEYFKRANEELDRVIGRDRWIEEKDIVNLPFINAICKETMRLHPVSPFLVPRLAREDIQLGGYDIPKGTRVMVNV…
OSD3	P.trichocarpa_Potri.003G066400.1.p	MLFLSPQIFLYLQHNPPTSKMETPTWMSYAFAWLATVSLILLASRLRRRKLNPPPGPKSWPIIGNLNLIGELPHRSLHALSQKYGPLMQVKFGSFPVVVGSSVEMAKTILKTHDVIFSGRPKTAAGKYTTYNYSDITWSPYGPYWRQARKMCLMELFSAKRLESYEYIRVEELRALLKTLNKSSGRPINLKDHLADVSLNVISRMVLGKKYTVKSSENEKEIVTPEEFKEMLDELFLLNGVLDIGDSIPWIAFLDLQGYIKRMKTLSKKFDKFMEHVLDEHEARRKEDKNWEPKDMVDVLLQLASDPNLEIKLERHGVKAFSQDLIAGGTESSAVTVEWGISEILRKPEVFEKATEELDRVIGRERWVEEKDMVNLPYIYAIAKEVMRLHPVAPMLVPR…
OSD3	P.trichocarpa_Potri.001G167900.1.p	METWVSYAFAWLATVSLILLASRLRRRKLKLPPGPKPWPIIGNLNLIGELPHRSLHALSQKYGPIMQVQFGSFPVVVGSSVEMAKTILKTHDVIFSGRPKTAAGKYTTYNYSDITWSPYGPYWRQARKMCLMELFSAKRLESYEYIRVEELKALLKTLHKSSGRPINLKDHLTDVSLNVISRMVLGKKYTVKSSENEKEIVTPEEFKEMLDELFLLNGVLDIGDSIPWIAFLDLQGYIKRMKVLSKKFDKFMEHVLDEHESRRKTEDENWEPKDMVDVLLQLASDPNLEVKLERHGVKAFSQDLIAGGTESSAVTVEWAISEILRKPEVFEKASEELDRVIGRERWVEEKDMVNLPYIYAIAKEVMRLHPVAPMLVPREAREDINVNGYDIKKGSRVLV…
OSD3	P.trichocarpa_Potri.001G167800.1.p	MDNPPPPAITYTAAGLATVVLILLSRRLFSRKLKLPPGPKPWPIIGNFNLIGPLPHRSLHELAKKYGPIMQIKFGSIPVVVGSSAEVAEAILKTHDISLADRPKIAAGKYTTYNYSDITWSQYGPYWSHLRKFCNMEIFSPKRLDFYQHVRVEELHSLLKSLYKTSGTPFKTREKFSDLSLSVISRLVLGRNYTLESEKGKGVYTPHEFKKILDELFVLNGVLEIGDWIPWLSYFDLQGNIKKMKAVAKKVDRFIEHELEEHDARRNGVKNYVAKDMMDILLQLSDDPSLDVEFGRTGVKALTLDLIAGGTESTAVTAEWALAELLKKPEIFEKATEELDRVIGRERWVEEKDIVDLPYVTAIMKETMRLHNVSPLLVPRVAREDVQISGYDIPKGTVV…
OSD3	P.trichocarpa_Potri.018G051300.1.p	MDAFSLIVLVVAWLFALLYLPKYFKSWLSPLKLPPGPKPWPIIGNFNLLGPLPHQSLHQLSLKYGKTMQLHFGSYPVMVTSSLDMAKQILKTYDHMFASRPQTAAGKYTTYEYSDLAWAPYGPYWRQGRKIYLTELFSAKRLESYEYMRVEEMREFTRRLYRNCGKSIELKDYLSHYTLSIISRIVLGKKYFSASESEKEIVSLEEFQEMLDELFLLNGVLNIGDWIPWLDFLDLQGYVKRMKKLKVRFDKFHDHVIDEHNVRRKTTKNWQPKDMVDLLLQLADDPELEVKLTRDNMKGLTQDLIAGGTDTAATMGDWSMSELLKKPQLFKRVTDELDRVVGRERWVEEKDIPQLPYIEAIMKEAMRMHPSAVMLAPHLALQDCKVGGYDIPKGTRIFI…
OSD3	P.menziesii_PSME_21370	MDLHSVCALLDLPMLGYLALAIVSAYLIYKRFRPSVKLPPGPRAWPIIGNLDLMGKLPHRSVDRLSKTYGPIMYMRLGSMPCVVGSSAEMAREFLNTHDLTFSSRPRLAAGKYTLYNYSNITWSPYGEYWRLARKICLMELFSAKRLESFEYIRVEEVARMLGSMFETCWRSLPVEIREETSTLSNNIISRMVLGRRYLDKDDGNKIGSEEFKDMMQQLFELNGVLNIGDYIPWLGWLDLQGYVGRHDSGRNGDLCDAGGVGSVGAFKKPRDVRKSHGRVDRVVGRERWVEEKDMGELEYVQWIVKETMRLHPVVPMLVPRLSTQPCKIAGYDIPANTRLFVNIWTIGRDSKLWENPNEFLPERFEGSTVDVKGRDYVLLPFGSGRRMCPGYSLGIKVV…
OSD3	P.menziesii_PSME_21430	MDFKRVFATADMRILGYLTVVIVSAYVIYRRLRPSVKLPPGPRAWPIIGHLHLMGKLPHRSLDRLSKSYGSLMYMRLGSVPCVVASTAEMALQFLKTNDLIFASRPRMAAGKYTVYNYSDITWSPYGELWRLGRKLCLMELFSVKRLESFEYIRVEEVARMMGSVFDSCRRGRPVEIREETTNVSNNIISRIVLGRRYLDEKAGNKIKPAEFREMWEEWFVLNGVLNIGDYIPWLGWLDLQGYVRRMKKLSKRLDVFLEEVLEEHEKRRASVENYVAKDMVDVLLQQADDPQLNLSRTKVKAFTQDIIAGGTESSATLVEWALAELLKKPETFEKATEELDRAVGRERWVEEKDIPGLEYLQAIVKEMMRLHPVAPLLVPRLSTEPCSVSGYDIPANTR…
OSD3	P.menziesii_PSME_22461	MDFKRVFATADMRILGYLTVVIVSAYVIYRRFRPSVKLPPGPRAWPIIGHLHLMGKLPHRSLDRLSKSYGSLMYMRLGSVPCVVASTAEMAQQFLKTNDLIFASRPRMAAGKYTVYNYSDITWSPYGELWRLGRKLCLMELFSVKRLESFEYIRVEEVARMMGSVFDSCRRGRPVEIREETTNVSNNIISRIVLGRRYLDEKAGNKIKPAEFREMWEEWFVLNGVLNIGDYIPWLGWLDLQGYVRRMKKLSKRLDVFLEEVLEEHETRRAGMENYVAKDMVDVLLQQADDPQLNLSRTRVKAFTQDIIAGGTESSATLVEWALAELLKKPETFEKATEELDRAVGRERWVEEKDIPGLEYLQAIVKEMMRLHPVAPLLVPRLSTEPCSVSGYDIPANTR…
OSD3	P.menziesii_PSME_37926	MDLQRVLIAFADLQMLGYLVVAIASAYVIYRRLCHSVKLPPGPRSWPIIGNLNLIGKLPHRSMDRLSQIYGPLMYIRLGSMPCVVGSSAEMAREFLKTHDLIFSSRPKVAAGKYTVYNYSDITWSPYGEHWRLARKICLTELFSAKRLESFEYIRVEEVARMLSSVFETCRRGLPVDIKEETFTVSNNIISRMVLGRRYLDKDAGNKISPEEFNEMMGELFVLNGVFNIGDFIPWLGWLDLQGYVRRMKRVSKRLDVFLEEVVEEHDKRRRSVENYVAKDMVDVLLQQADDPQVKLSRVRIKGFIQDIIGGGTETSATLVEWGLSELLKRPETLERATEELDRVVGRGRLVEERDIGGLEYLQWIVKETMRLHPVVPMLIPRLSTQSCRIAGYDIPANT…
OSD3	P.menziesii_PSME_38961	MDLQRVLASADLQMLSYIALAIVSAYVIYRRLRPSVKLPPGPRAWPIIGNLNLMGKLPHRSLDQLSKTYGPLMYMRIGSMLCVVGSSVEIAREFLKTHDLTFSSQPKVATGKYTTYNYSNITWSPYGEHWRLARKICLMELFTVKRLESFEYIRVEEVARMLSSVFETCRQGLRVEIREETSTGYVGRMKRLSKKLDVFLEEVVEEHDK
OSD3	P.menziesii_PSME_41000	MDLQRVLAFADLQMLGYIALAIVSAYVIYRRLRPSVKLPPGPRAWPIIGNLNLMGKLPHRSLDQLSKTYGPLMYMRLGSMPCVVGSSAEMAREFLKTHDLTFSSRPKVAAGKYTTYNYSDITWSPYGEHWRLARKICLMELFSVKRLESFEYIRVEEVARMLSSVFETCRQGLPVEIREETSTVSNNIISRMVFGRRYLDKDAGNKIRPEEFKEMLEELFVLNGVFNIGDFIPWLGWLDLQGYVGRMKRLSKKLDVFLEEVVEEHDKRRKSVENFVAKDMVDVLLQQADDPQLKLSRVRVKAFTQDIIAGGTESSATLVEWGLSELLKKPEALERATEELDRVVGRERWVEEKDMGGLEYLQWIVKETMRLHPVAPMLVPRLSTEPCRIAGYDIPANTR…
OSD3	P.menziesii_PSME_47395	MDFKRVFATADMRILGYLTVVIVSAYVIYRRLRRSVKLPPGPRAWPIIGHLHLMGKLPHRSLDRLSKSYGSLMYMRLGSVPCVVASTAEMAQQFLKTNDLIFASRPRMAAGKYTVYNYSDITWSPYGELWRLGRKLCLMELFSVKRLESFEYIRVEEVARMMGSVFDSCRRGRPVEIRGETTNVSNNIISRMVLGRRYLDEKAGNKIKPAEFREMWEELFVLNGVLNIGDYIPWLGWLDLQGYVRRMKKLSKRLNVFLEEVLEEHETRRAGVENYVAKDMVDVLLQQADDPQLKLSRTKVKAFTQDIIAGGTESSATLVEWALAELLKKPETFEKATEELNRAVGRERWVEEKDIPGLEYLQAIVKEMMRLHPVAPLLVPRLSTEPCSVSGYDIPADTR…
OSD3	P.menziesii_PSME_48653	MDLESVCALLDLPLLGYLALVIVSAYLIYKLFRTSVKLPPGPRAWPIIGNLNLMGKLPHRSVDRLSKTYGPIMYMRLGSMPCVVGSSAEMAREFLKTHDLTFSSRPRLAAGKYTVYNYSNITWSPYGEYWRLARKICLMELFSAKRLESFEYIRAEEVARMLGSMFETCWRSLPVEIREETSTLSNNIISRMVLGRRYLDKDAGNKIGSEEFKDMMQQLLELNGVLNIGDYIPWLGWLDLQGYVGRMKRLGKRLDVFIEEVVEEHDSRRKGVENYVAKDMVDVLLQQADDPQLKLSRVRVKAITLDMIAAGTETSATLVEWGLSELLKNPETLERATEELDRVVGRERWVEEKDMGELDYVQWIVKETMRLHPVAPMLVPRLSTQPCKIAGYDIPANTR…
OSD3	P.menziesii_PSME_49185	MDLQRAFATADMRILGYLTLAIVSAYVIYRRLRPSVKLPPGPRAWPIIGHLHLMGKLPHRSLDRLCKTYGPLMYMRLGSAPCVVASTAEMAQQFLKTNDLIFASRPRVAAGKHTVYNYSDITWSPYGELWRLGRKLCLMELFSAKRLESFEYIRVEEVARMIASVFDTCRRGLSIEIREETTNVSNNIISRMVLGRRYLDEKAGNKINPAEFREMWEELFVLNGVLNIGDYIPWLGWLDLQGYVRRMKKLSKRLDVFLEEVLEEHERRRKGVENYVAKDMVDVLLQQADDPQLNLSRTKVKAFTQDIIAGGTESSATLVEWALAELLKKPETFEKATEELDRVVGRERWVEEKDIPGLEYLQAIVKEMMRLHPVAPLLVPRLSTEPCNVGGYDIPANTR…
OSD3	S.cucullata_Sacu_v1.1_s0074.g017295	MLSTSILSLLFDSPSHSLPLLLALLPLLLAISYFLNLSLFPIPATKPPRTDGLPPGPGHSLGFPFLGNFFLLGQSPHVSLRLLAKKYGPIMYLRLGQIPCVVVSSAEMVRACFKENDQALAGRPHYAYGKHLMYDCKGIGFAQYGARWIQMRKICTSQLFHTKGFDSFAHARAHEISSMIRSIWVAYQKQEQVNVSHVVFAMAANNISNMVMGERIIEWTTPLTPRAQEFKKMINDFFWLVGVFNLGDHIPFLRPFDLQGYENKMKQLHKKLDAFWEDKIREHRQSSRCGGHFLDFLLSFTSSTTPEADKLSLDDIKGALMDLFAAGTDTTSVAVEWAMSEVLKNKDVLKKAREELDHIVGNTNVVQESHLHQLKYLQAIVKETLRLHPPSPFLGAREA…
OSD3	S.moellendorffii_90567	MNLFAAAAFLVIGLVYWFVNRQRPSTPPGPWKLPVVGNLHQLLGKQPHRVITELSKKYGHLMSLRLGSVQAVVASSSQTAKIFLQTHDVIFSSRPEVANAKLLTYGFSDIMWAPYSQQWRELRKLSVLELFTAKRLESFQGIRRDETLNMIHRLLKLAREKKVVNFRDAATELSWSIIGTMVSNRQEFVNLEEGLKVKSSLDRALQLAGAFNLADYIPFFRAFDVQGFRQQSQILHEQLDFFFQGLVDSHRRQERPPNASEDFIDVLLSIQKQNGVEYVSDDTIKATIQDIFAAGTDTSSMTLEWALTELVRHPRSLQKAQDEISFIVGNDRMVSEADIPKLQFLQAVVKETLRLHPPGPLLQHQSMEDCKVGPYSFPAGTRVIINVYGISRDPSLWEQ…
OSD3	S.moellendorffii_113134	MEHFDLALYLGLILLAGALWRQYRSFKVRLPPGPRGLPLIGHLHLLSTLPHRSLQKLSQAHGPLMHLRFGTVPVIVASSPAMAKEVLKTHDLAFASRPYLLVGEYAAYNFHNIGLAPYGDHWKMMRKLCSTELFTAKRIDSFSWVRVEELSGMVSGLLAKSASKEVVQIKSFLTDFTFNVMTRILMDRAFFGPAGADSQGKAREFRGIVEEILQVAGSFNVSEYIPSAFKWIDWNIPRFKRLHARQDRFLQEIIDEHKVGHDALAKPRDFIDILLSYFNHGDSRIDLDNIKAVLSDLLPGGTDTSITTVEWILAELLRNPLALKKAQDELDAVVGKDRMVNESDFPKLHYLHAIIKETFRLHPPIALLVPHMSRYECKVAGYDVPKGATTLVNVYAIGR…
OSD3	S.moellendorffii_90651	MLNGGTHTTSATIEWAVTETIRHPRILEKAQQELEAVVGLHRRVEESDLEKLPYLQCIVKETLRRHPPAPLLVPHMSTQACKVGGYDVPKGTTVFVNAYAIGMDQSYWENPLEFLPERFAGTAVDVRGQDFELLPFGSGRRSCPAMTMGLKTAQLAVSSLFHAFDWSAEIPRAVKDLTTDEGFCSPLWPETPLLKAVATPKLSKDAY
OSD3	S.moellendorffii_166299	MGEYTQHDNFTAVASLSLVLAAAIALLAALFSRLRNSKRPPLPPSPPSKLITGHLHLLDQLPNQSLYKLAKIYGPLIQLRLGVVPVVVASTAEMAREFLKVNDSVCASRPRMAAQKIITYNFTDIGWAAYGAHWRQLRKICTLELFTHRRMQETAKVRARELADTMAGIYRDRETSINMNTRIFSLTMNVINQMVMRKKPFSGSDTKEAREFIDLINGVFMVWGAFNIGDYIPGLSIFDFQGYIGMAKVLHKKLDHLLDKVIEEHIQRRMAKSDEPPDFVDVLLALTLEDGSKVSHKTIKGIIVDMIAGGTDTAAVTIEWALSELMRKPHILKKAQEEMDRVVGRDRVVDESDLPNLPYLECIVKEALRLHPSVPILRHESIEDCVVAGYRIPKGTGIM…
OSD3	S.bicolor_Sobic.002G216400.1.p	MELPPWASFLGVVLATVMLLKAIIGRRRSRRVYNLPPGPKPWPIIGNLNLVGALPHRSIHELSRKYGPLMQLRFGSFPVVVGSSVDMAKFFLKTHDVVFTDRPKTAAGKYTTYNYRDITWSPYGAYWRQARKMCLTELFSVKRLESYEYIRAAEVRALLRDLNSASGSGRAVMLKDYLSTVSLNVITRMVLGKKYLDREEAAAGSVTTPEEFKWMLDELFLLNGVLNIGDSIPWLDWMDLQGYIKRMKKLGKMFDRFLEHVVEEHNQRRLREGKGFVAKDMVDVLLQIADDPTLEVELDRESVKAFTQDLIAGGTESSAVTVEWAISELLKKPEVIAKATEELDRVIGRGRWVTEKDMPSLPYVDAVVKETMRLHPVAPLLVPRLAREDTTVAGYDIPA…
OSD3	S.bicolor_Sobic.002G216500.1.p	MELPTWASFLGVVLATVMLLKAILGRRSRRVYNLPPGPKPWPIIGNLNLMGALPHRSIHELSRKYGPLMQLQFGSFPVVVGSSVDMAKFFLKTHDVVFTDRPKTAAGKYTTYNYRDITWSPYGAYWRQARKMCLTELFSAKRLESYEYIRAAEVRALLRDLHSASGSGRAVMLKDYLSTVSLNVITRMVLGKKYLDKEEAAAGSVTTPEEFKWMLDELFLLNGVLNIGDSIPWLDWMDLQGYIKRMKKLGKMFDRFLEHVVEEHNQRRLREGKGFVAKDMVDVLLQIADDPTLEVELNRESVKAFTQDLIAGGTESSAVTVEWAISELLKKPEVIAKATEELDRVIGRGRWVTEKDMPSLPYVDAVVKETMRLHPVAPLLVPRLSREDTTVAGYDIPAG…
OSD3	Z.mays_Zm00001eb314130_P001	MELPTWASFLGVVLATVMLLKAILGRRSRRVYNLPPGPKPWPIIGNLDLVGALPHRSIHELSRKYGPLMQLRFGSFPVVVGSSVDMAKFFLKTHDVVFTDRPKTAAGKYTTYNYRDITWSPYGAYWRQARKMCLTELFSAKRLESYEYIRAAEVRVLLRDLHSASGSGRAVMLKDYLSTVSLNVITRMVLGKKYLDREEAAAGAVTTPEEFKWMLDELFLLNGVLNIGDSIPWLDWMDLQGYIKRMKKLSKMFDRFLEHVVEEHHQRRLSEGKGFVAKDMVDVLLQIADDPTLEVELDRESVKAFTQDLIAGGTESSAVTVEWAISELLKKPEVIAKATEELDRVIGRGRWVTEKDIPSLPYVDAIVKETMRLHPVAPMLVPRLSREDTAVAGYDIPAG…
OSD3	Z.mays_Zm00001eb100220_P001	MELPPWASFLGIVLATVMLLKALTGRRSRRMYNLPPGPKPWPIIGNLDLVGALPHRSIHELSRKYGPLMQLRFGSFPVVVGSSVDMAKFFLKTHDVVFTDRPKTAAGKYTTYNYRDITWSPYGAYWRQARKMCLTELFSAKRLESYEYIRADEVRALLRDLHAASSSGRAVMLKDYLSTVSLNVITRMVLGKKYLDKEEAAAAGGSVTTPEEFKWMLDELFLLNGVLNIGDSIPWLDWMDLQGYIKRMKKLSKMFDRFLEHVVEEHNQRRLREGKGFVAKDMVDVLLQIADDPTLEVELDRESVKAFTQCNCARISLDQPSRMARHVQDLIAGGTESSAVTVEWAISELLKKPEVIAKATEELDRVIGRGRWVTEKDMPSLPYVDAIVKETMRLHPVAP…
OSD4	A.trichopoda_AmTrH1.01G018200.1.p	MRIAGCIPIHPGFVRSTRSDSELNLESDSSFLTLDMVDKFLALAVPRGATKDHPYTCPMGEAGMAEIEGLELPDFLVPIAERDLIRDTELEYCDSMRRKGYKVEVLMSKGMGHCFYMNKVAIDSDPYTKEETDKLIEVIVDFVHRH
OSD4	G.biloba_evm.model.chr2.1095	MTSREIAEEIRGELVLFTDGSVERPVQKDNPLTVPIPASNTFVDGVATRDVVVNQETGVWVRIYLPQAVQNSPGHEGSKSPVVIHFHGGGFCVSHADWQMYYRFYAHLVKTSNVICVSVDYRLAPEHRLPAACEDCFGVVRWLRSVASGEAQESWLGQYADFSRCFLMGESAGGNLVHQTAVRAAGESVDPVGLRGCVVIHPGFVRAQPSQSEADVPDWPILTLEKIDKFLKLSVPSGSGREHPVFCPMGPLAASLDGLKLPKTLVAIANRDPLRDTQVEYYEAMKMSGQNVEVLFSENVGHYFHVTGFAFNNRPHVEREISILLNAVDHFIKTC
OSD4	G.biloba_evm.model.chr2.887	MGVKEVVEEVSGWLKVYSDGSVEREWSGAEEVKALITPVPSSPSSFVDGVATRDIVLNNQTGVWLRIYLPDTAHMTVGQSKLPLLLHFPGGGFCVSHADWRMYYQFYARLVKASNVICVSVDCRLAPEHRLPAAIDDCLEALLWLRSVASGKAEEAWLAEYADFSRCILVGDSSGGNLVHQVAVRAGEENMHPLCVKGGVCLHPGFVRAERSKSESQKSNESPLLTLDMVDKFLSLALPLGSTKDHPITSPMGPQAPPLAGLKLPRMLVAIAERDLIRDTEIEYCQAMKSAGHHVEEVISENMGHSFHLNEIAVKFDPHTAHQTSKLLDAIDRFINSC
OSD4	G.biloba_evm.model.chr2.888	MPIKEIVEDVNGELKLFSDGSVKRLTPENLLTASIPASESFVDGVATRDVVVDKETGVWVRIYLPQTVQNSAGEPKLPVAVHFHGGGFCVSHADWGMYYYFYARLVKESGMMCVSVEYRLAPEHRLPAACEDCFGVVRWLRSVALGEAQEPWLARYADFSRCVLMGESAGGNLVLQTALRAVAQSVDPVCLGGCVVLHPGFVREQRSKSEVDTPDSPFLTVEILDKLLRLALPIGSTKDHPIINPMGPHAPSLRGIKLPKMLLAIAGKDLMRDTQLEFFQVMKAAGQNVELFISEDVYHYFHVNVIANKANQNSADQTAKLLSAVTRFIGKC
OSD4	G.max_Glyma.04G128600.1.p	MVQEKKLVDEVSGWLKIYDDGSVDRTWSRQDQFKFMVERVPPHKKFIDGVAVRNVIITNHCVRLYPPEIKSKDSQKLPIVLHFHGCGFCISEPDWFMYYQIHTQFAQSIRSIVVSPFLRRAPEHRLPAAIDDGFDTLIWLQTVAQSGSFEPWLEQHGDFNRVFLIGDSSGGNSMHEVAARAAIPVHHGFVRSDRSRSEMEIPQSPFLMLDMLDKFLALALPVGATKDHPFTCPMGMAAPPLKGLKLSPLLLCVAEMDFVRDTEMEYCITLEPQRYHVLITDHQTEGFFSHKGQLTYVTPFNPKAYVVIVLDNK
OSD4	G.max_Glyma.13G189800.1.p	MVQEKKLVDEVSGWLRLYEDGSVDRTWTGSPEEKLPIFLHFHGGGFCISEPDWFMYYQFTLDSLGWLEVIVVSPFLRRAPENRLPAAIDDGFFALLWLDSVARRNAEEPSGGNIVHEVAVRAGEAKLDLLHLAGGIPIHPGFMRSKRSRSELEKPQSPFLTLDMVDKFMSLALPLGSNKDHPIACPMGGGAPPLSGLKLPPILLCLAEMDLIFDTEMEYNEAMKKANKDVELFVNKGATHSFYLNKIAVDMDPNTGAQTEALIARIKEFIEQH
OSD4	G.max_Glyma.06G310100.1.p	MVQEKKLVDEVSGWLKIYDDGSVDRTWSGPDQFKFMAEPAPPHEQFIDGVAIRDVAVTHGGGQSGHHVRLYLPEIKPEDSQKLPIVLHFHGGGFCISEPDWFMYYQVYTRFARSTRSIVVSPFLRRAPEHRLPAAIDDGFDTLLWLQTVARSGSLEPWLEQHGDFNRVFLIGDSSGGNSVHEVAARAGSADLSPVRVAGAIPVHPGFVRSNRSRSEMEMPQTPFLTLDMLDKFLALALPVGATKDHPFTCPMGEAAPPLEGLKLPPVLLCVAEMDLVRDTEMEYYEAMKKANKDVELYVSKGMTHSFYLNKIAVDMDPNVSAQTDALISRIKEFIEKH
OSD4	N.benthamiana_Nbe03g26550.1	MVHEKQVIEEVSGWLRVFDDGSVDRTWTGPPEVKFMAEPVPPHDDFIDGVAVKDIVADENSGSRLRIYSPERSDSSVNKLPVILHFHGGGFCVSQADWFMYYTVYTRLARVANAIIVSVFLPLAPEHRLPAACDAGFDTLLWLRDLSRKQGHEPWLNDYADFNRVFLIGDSSGGNIVHQVAVRAGEENLSPMRLAGAIPIHPGFVRSYRSKSELEQEQTPFLTLDMVDKFLGLALPEGSNKDHPITCPMGEPAQAVEELKLPPYLYCMAEKDLIKDTEMEFYEAMKNGKKDVELFINNGVGHSFYLNKIAVEMDPVTASETEKLYEAVAEFISKH
OSD4	N.benthamiana_Nbe04g13820.1	MVHEKQVIEEVSGWLRVFEDGSVDRTWTGPPEVKFMAEPVPPHDDYIDGVAVKDVVDDENSGSRLRIYLPGRNDNSVNKLPVILHFHGGGFCISQADWFMYYTVYTRLARVANAIIVSVFLPLAPEHRLPAACDDGFAALLWLRDLSRQQGYEPWLKDYADFNRVFLIGDSSGGNIVHQVAVRAGEETLSPMRLAGAIPIHPGFVRSYRSKSELEQEQTPFLTIDMVDKFLALALPIGSNKDHPITCPMGDAAPAVEELKLPPYLYCIAEKDLIKDTEMEFYEAMKKGEKDVELFINNGVGHSFYLNKIAVKMDPVTGSETEKLYEAVAEFISKH
OSD4	N.colorata_Nycol.A02945.1.p	MDAANEVVDEVSGWLRVFADGTVDRTWTGPKEVSYLLDPVTPSNKPDDGVSIRDVVIDPDSGALARIYLPEDAPESGKLPILLHFQGGGFCVSRPDMNFYYAFYSSLVKKAGAVCVSPWLRLAPENRHPAALNDAYASLMWLRSVARAEVSEPWLESRADFGRVFLIGDSSGGNLVHAVAARAGEEDISPLVLRGGIPIHPGFVRSTRSKSELSLQSDSAFLTLEMVDKFLGFALPIGSTKDHPFTCPMGEAARPLNTLKLPDFLVPVADNDLIRDTELEYIEAMKKAGQKVEVLMNFGVGHCFYLNRIAVDTDPRVAQETEKFIEAITRFIEERR
OSD4	O.sativa_LOC_Os05g33940.1	MAIATESQQAQVQAAATDAVAAAAVGRKVVDEVSGWLRVFDDGTVDRTWTGPPEVLPLMQPVPAYAEPRDGHTLHDLPGEPNLRVYLPEVALAERRLPVVVQLHGGGFCISHPSWLMYHHFYARLACALPAVVVAVELPLAPERRLPAHIDTGVDGLRRLRSIALSDAAALGDPAAELLRTAADFSRVFLIGDSSGGNLVHHVGARVGEDGADSWAPLRVAGGIPLHPGFVHATRSKSELEPRPDSVFFTLDMLDKFLAMALPEGATKDHPYTCPMGPNAPPLESVPLPPLLVAVAEHDLIRDTNLEYCDALRTAGKDVEVLVNRGMSHSFYLNKYAVDMDPATGERTRELVDAIKSFVDRH
OSD4	P.lambertiana_PILA_10298	MGKEVVEDVSGWLTQRESQRVGIVIHLHGGGFCVSQPDWQMYYHFYSRLVRASFYSRLVRASNVICVSVAFRLAPEHRLPAACDDSFGALLWLRSVARGEIEQPWLTRYGDFSRCILMGDSSGANLVHEVGLRAQATPADLLDPVCVRGGISMHPGYVRSERSQSENENPSESALLTLDMVDKESLPERESLPEIMPSRPMGPDAPPLKNLKFPRMLVGIADRDLIRDTELEYCEAMKSAGHDVEVFCSENVGHSFYLNEIAIRYDPNTANETSKLLEVADRFIQSCF
OSD4	P.lambertiana_PILA_25155	MGKEVVEDVSGWLRVFSDGTVERNWSGEDEQVLALTLPVPPSNDTFVEGVATKDVVVNEETRHLSSSKGGTATRKPKSGHCDPSSRGRVLWRRLRAETHFVNEVRPRAVAHQNATAEISVTTDLLDPVCVRGDISIHPGYVRSGRSQSEKENPSESALLTLDMVDKFLILSAPQGISTRNHAITNPMGPDAPPLKDLKFPRMLVGIADRDLIRDTELEYCEAMKSAGHDVEVFCSENVGHSFYLNEIAIRYDPNTANETSKLLEVADRFIQSCF
OSD4	P.tabuliformis_Pt4G27830.1	MSKQIIDEIPGVIRIYNDGSIERPLNYMTAPVSVSQAFENGVAIKDLEINPHTGIWARIYLPETSPEYWSQVVKYPILLHFHGGGFCLGSADKRSSYLFLSRLVKQCRVMCVSVNYRLAPEHRLPAACEDAMESVDWLRRLARGDCEDPWLSSHGDFTRCILMGESAGGNLVHEVAIRATPMEQLHPIGLAGGIMINPGFVKEQRSRSEMETPPHIALLSAEAVDKLLSLALPEGSSKDNPITNPMGSFAPNVQHMNLPPFLVTIAEHDLIRDTQFEYCEAMKIAGKSVEVFISKNVGHCFHNSTIDASISQQTQDLLDAIQNFIKTCCPEIAK
OSD4	P.tabuliformis_Pt4G27840.1	MSKQIIDEIPGIIRIYNDGSIERPLNIWNTPVAASEAFVNGVATKDLEINPHTGIWARIYLPETSPDRSPVEKYPILLHFHGGGFCAGGADKKYSYLFLSRLVKQCRMMCVSVNYRLAPEHRLPAACEDAVESVDWLCRLARGDCDDPWLSSHGDFTRCILMGESAGGNLVHEVAIRAAVMEQLDPVGLCGGILINPAFAKEQRSRSEMETPPHIGLLSTEMEDKLASLALPEGSSKDNPIFNPMGPFAPNVQHMNLPPFLVTIAEHDLLRDTQFEYCEAMKIAGKSVEVFISKNVGHCFQNITSISQQTHDLWDAIQNFIKTCCPEIAK
OSD4	P.tabuliformis_Pt4G27850.1	MSKHCIIDEIPGVIRIYSDGSIERPLSIRNTPVTASQAFVDGVATRDVEINPHTAIWARLYLPEASLNMSQAEKYPVLLHFHGGGFCIGNADQRCFNVFLSRLVKQCSVLCVSVNYRLAPEHHLPAACEDAMESVEWLHRLARGDCEDPWLSRYVDFARCILVGESAGGNLVHEVAIRTAAMQQLHPLALCGGIMINPGFVREQRSRSEMETPPDIALLSAEAVDKFYSLALPKGSTKDHRIANPMGPFAPNLQQLNLPPFLVTIAEHDLIRDTQFEYCEAMKIAGKSVEVLISKNVGHCFHLHENVASQQQQVHDLLDAIQTFITTCCQ
OSD4	P.tabuliformis_Pt7G15050.1	MYYQFYSCLVKVSSVICVSLDFRLAPEDRLPAACDDSFGALLWLRSVARGEIEEPWLSRYADFGRCVRMGDGTGGNLVHDVARRVLATPAVDLLRPVRVRGGVSIHPGYVRSERSKSEREISPDSALLSQEMVDKFFKLSAPEGIVATRDHPITNPMGPHAPPLKELMFPRMLVAIADRDIISDTQLEYCSAMKSAGHDVVQYISQKVGHCFHLNETAIKYDPNTAEETSKLLHAVDCFIKSCF
OSD4	P.tabuliformis_Pt7G15060.1	MVKEVAEEGCGWLRVFSDGTVERKWSGEEEHVSALTVQVPPSGDTFVEGVATRDVVVNNATGVWVRIYLPQQLPRENQRLGVVVHLHGGVFCTSHADWQMYYQFYSRLVKLSNVICVSVDFRLAPEHRLPAACDDSFGALLWLRSVARGEIEEPWLSRYADFGRCVLMGDGTGGNLVHDVARRAIATPAADLLRPVRVRGGVSIHPGYVRSERSKSEMEIQPDSALLSQEMVDKFFKLSAPEGIVATRDHPITNPMGTHAPPLKELMFPRMLVAIADRDIISDTQLEYCNAMKSAGHDVVQYISQKVGHCFHLNETAIKYDPNTAEETSKLLHAVDRFIKSCF
OSD4	P.tabuliformis_Pt7G51840.1	MEDVYGWLRVFSNGNMERKWSEEDEQVLVLTMPVPPSNNTLVEGVATKDVVVNEETGVWVHIYLPQTVLQEHENQRVGMVIHLHRGWFCVSQPNWKMYYHFYSCLVRASNVICVSVDSRLASEYHLPTAYEDSFGILLWLHSMDHGEIEQPRLTRYTNFSRCILMGDSCGENLVHEVVLCA
OSD4	P.tabuliformis_Pt8G32540.1	MGKEVVEDVSGWLRVFSDGTVERKWNGENEQVLALTMPVPPSNDTFVEGVATKDVIVNEETGVWVRIYLPQTALQQHENQRLGMVIHLHGGGFCVSQPDWQMYYHFYTRLVRTSNVICVSVAFRLAPEHRLPAACDDSFGVLLWLRSVARGEIEEAWLTRYADFSRCILMGDSSGANLVHEVGLRSQSTPPDLLHPVCVRGGISLHPGYVRSERSQSEKETPSESALLTLDMVDKFLILSAPEGITTRNHAITNPMGPDAPPLKDLKFPRMLVAIADRDLIRDTELEYCEAMKSAGHDVEVFCSQNVGHSFYLNEIAIRYDPNTANETSKLLEVADRFIKSCV
OSD4	P.tabuliformis_Pt8G32590.1	MGKEVVEEVSGWFRVFSDGTVDRSWTGIDDQVLPLTMPVSPSNDAFVEGVATKDVVLNQETGVWARIYVPQTALQQHENQRLGVVLHFHGGGFCISHADWRMYYHFYTRFVRESNVICVSVDYRLAPENRLPAACDDAFGALLWLHSVALGEKEEPLLSRYADFSRCVLMGDSTGGNLVHQVLLRTLANPPDFLHPVCVRGGVSIHPGYVRSERSKSEMEIPCDSALLTLDMVDKFLKLSAPEGFTTRDHPITNPMGPHAPPLKDLKFPCMLVAIADRDLMRDTQLEYCEAMKMGGHEVEVFISESVGHSFYFNEIAIKSDPHIAEQTSKLLQTVDQFIKSCF
OSD4	P.tabuliformis_Pt8G32610.1	MSKEVVEEVSGWLTLFSDGTVDRKWKGNDAAVLALTMQVPPSNDTFVDGVATKDVVVNEETGVWVRIYLPQTALQQEENQCRLGVVLHLQGGGFCISHADWRMYYHFYTRLVRASNVICVSVDVRLAPEHRLPAACDDSFGALLWLRSVARAEREESWLSRYADFSRCVVMGDSSGGNLVHQVVLRALATPPDLLHPVCVRGGVSIHPGYVRCERSKSEMEIPPDSAFLTLDMVDKFLKLSAPEGCTTRDHAITNPMGPDAPPLKDLRFPRMFVAIADRDLMRDTQLEYCEAMKMGGHEVEVFISENVGHSFYLNEIAIKSDPHIAQETSKLLQTLDQFIQSCF
OSD4	P.trichocarpa_Potri.003G192650.1.p	MVHQKKLVEEVSGWLRTFDDGSVDRTWTGPPEVTFMAEPVPPHEEFKEGVAVRDVTIDEKSGLRVRIYLPQHEPHYTDNHNKLPIIVHFHGGGFCISQADWYMYYYMYSRLARSASAIVVSVYLRLAPEHRLPAAIDDGFSALMWLRSLGQGHDSYEPWLNNYGDFNRVFLIGDSSGGNLVHHVAARAGHVDLSPVRLAGGIPVHPGFIRSVRSKSEMEQPESPFLTLDMVDRFLKLALPKGCTKDHPFTCPVGHAAPPLDGLNLPPFLLCVAETDLIRDTEMEYYEAMRKANKDVELLINPGVGHSFYLNKIAVDMDPHTAAQTTGLMEGIIEFIKRH
OSD4	P.trichocarpa_Potri.003G192600.1.p	MVHQKKLVEEVSGWLRTFDDGSVDRTWTGPPEVTFMAEPVPPHEEFKEGVVVRDVTIDEKSGLRVRIYLPQHEPHYTDSHNKLPIIVHFHGGGFCISQADWYMYYYMYYRLARSASAIVVSVYLRLAPEHRLPAAIDDGFSALMWLRSLGQGHDSYEPWFNNYGDFNMVFLIGDSSGGNLVHHVAARAGHVDLSPVRLAGGIPVHPGFVRSVRSKSEMEQPESPFLTLDMVDRFLKLALPKGCTKDHPFTCPVGHEAPPLDSLNLPPFLLCVAETDLIRDTEMEYYEAMRKANKDVELLINPGVGHSFYLNKIAVDMDPHTAAQTTGLMEGIIEFIKRH
OSD4	P.trichocarpa_Potri.001G032400.1.p	MVYQKKIVEEVSGWLRIFDDGWVDRTWIGPPQVKFMAEPVPPHEEFIEGVAIRDVTIDENSGLSVRIYLPQHEPDHYTDNSDKLPLIVHFHGGGFCISQADWYMYYYIYSRLARSAPAIVVSVYLRLAPEHRLPAAIDDGFSALMWLRALAQGQESYEPWLNNHGDFNRVFLIGDSSGGNLVHHVAARAGQVDLSPMRLAGGIPVHPGFVRSERSKSEMEQPESPFLTLDMVDRFLKLALPKGCTKDHPFTCPMGHAAPPLDSLNLPPFLLCVAEADLIRDTEMEYYEAMKKANKDVELLINPGVGHSFYLNKIAVDMDPHTAAQTTGLLEGIVEFIKKH
OSD4	P.trichocarpa_Potri.016G031500.1.p	MASNKKIVDEVPGWIRVFEDGTVDRTWTGAPEMEPLLKPVSPHEEFINGVAVRDQIIDSKTGLAVRIYVPEMKSNVQTKAKIPLILHLHGGGYCICQPDWSLYYHFCTRLVSSVQAVLVSVYFRLAPEHRLPVAVEDSYAALLWLRANARGELSDQWLTSYADFNRVFLVGDSSGGNLVHQVAAQAGFDDIEPLKLRGGIAIQPGFISDKPSKSYLEIPENPLSTREMMKKFTSLAVPIGSTGEHPIVWPIGPQAPPLTTLKLPPMLVVVAEMDLLRDYELEYCEEMKKAGKEVEVFMNYGMSHSFQFNKLAIDMDPEIATQTNKMIEVIVSFINRSS
OSD4	P.menziesii_PSME_01259	MGKQIIDDISGLLLIYSDGSIERPRSTKVWHAAGQVNNLIVPVTASQSFVDGVATRDLEINPHTGIWARIYLPETSPDTSQVEKYPIVLHFHGGGFCIGSVDWRCLNLFLSRLVKQCRVICVSVDYRLAPEHRLPAACEDGMESVEWLHRLARRDREDPWLSPHGDFTRCILLGESAGGNLVHEVTIRAAAAMESLHFLGLCGGIMIHPGFVREQRSRSEIETPPDMAMLSTEILDKLFSLALPEGSNKDHPITNPMGPFAPNLKNMNLPPFLVAIAEHDLMRDTQFEYCEAMKIAGKSVEVVISKNVGHCFHLQDNLVTTDANFSQQTRDLFNAIRTFIAACCLDTVKY
OSD4	P.menziesii_PSME_02447	MSKQIIDEVPGAIQIYSDGSIGRPVNARNSPVSASQGFVDGVATRDSVINPQTGIWARIYLPETSTEMGQVEKYPILLHFHGGGFCLGSAASRGYNAFLSRLVKQCRVMCVSLDYRLAPEHPLPAACEDAMESLEWLHHLARRDWEDPWLSLHGDFTRCILIGESAGGNLVHEVAIRAARAVERLHPLGLCGGVLIHPGFLKEERSRSEMETPPDIALISIKLMDIVARLAMPEGSTKDHPISNPMGPFAPNLQNMNLPPFLVAIAGYDLMRDRQFEYCEAMKIARKSVEVFKTENAGHCFHLDTSDTNVTQKTEDLLDAIHSFIKTCCQEISK
OSD4	P.menziesii_PSME_05154	MKTSKEVVEEVSGWLRVFSDGTVDRRCGGQAEEFVAVTMRVPPSNETFIEGVATKDVVVNEETGVWVRIYLPQTALQQHQNQRLAVVIHLHGGGFCISHADWRMYYHFYSRLVRMSNVICVSVDARLAPEHRLPAACEDSFGALLWLRSVARREREESWLSRYADFSRCVLMGDSSGGNLVHEVGLRALSSPPDFLHPVCVRGGVSIHPGYVRSERSKSEMEIPSDSALLTLDMVDKFLKLSAPEGITTRDHPITNPMGPHAPPLKDLKFPRMLVAIADRDLIRDTQLEYCEAMKIAGHEVEVFISENVAHSFYLKDDPRTAQETSNLLQAVDQFIKSCL
OSD4	P.menziesii_PSME_05428	MSKLEVVEEVSGWLKVFSDGTVDRRWSGKDEQAMPLTMRVPPSKHTFIDGVATKDVVINNETGVWVRIYLPQTALQQHEDHRLGVVIHFHGGGFCITHADWQMYYQFYRRLVTASNVICLSVDYRLAPEHRLPAGCEDCFGALLWLRSVARGEKEEPWLTRFANFSRCVLMGDSSGGNLVHEVGLRSLATPADLLRPVCVRGGISIHPGYVTSERSKSEIEIPSDSPFLTLDMVDKFLKLSAPEGITTRDHPISNPMGTYAPPLKELKFPRLLVAIADRDLMRDTQLEYCEAMKSAGHEVDVFISENVGHCFYLNEVAVKYDPNTAQETCKLLQAADRFINSLF
OSD4	P.menziesii_PSME_05908	MSKLEVVEEVSGWLKVFSDGTVERRWSGDDEQVLALTMPVPPSNDTFVDGVATKDVVINNETGVWVRIYLPQTALQQHEDHRLGVVIHFHGGGFCITHADWQMYYQFYRRLVTASNVICLSVDYRLAPEHRLPAGCEDCFGALLWLRSVARGEKEEPWLTRFANFSHCVLMGDSSGGNLVHEVGLRSLATPADLLRPVYVRGGISIHPGYVTSERSKSEMEIPSASAFLALDMVDKLLKLSAPEGITTRDHPITNPMGSYAPPLKDLKFPRMLVAIADRDLMRDTQLEYCEAMKSAGHDLEVFISENVDHCFYLSEITIKYDPNTAQKTCNLLQAVDRFIKSCFLECL
OSD4	P.menziesii_PSME_07479	MNASQGFLDGVATRYLVINPHTGIWDRIYFPETSTEMGQVEKYPILLNFHGGGFCIGSAASRGSNAFLSRLVKQCRAMCISVDYRLAPEHRLPAACEDTMESLEWLHCLARGDSKDSCLSPFGDFRGCILMGDSAGGNLVHEVSIRAANMEHLHPLMLCGGIMIHPGFVRDQRSRSEIETPPNIALLSIEVADELISLALPKGNTKDHPIVNPTGPLAPNLQNMKLSSFLVVIADHDMIHDT
OSD4	P.menziesii_PSME_09242	MSRRINEGIVSSFRTSLPLLFLNLRMTIEVVEEVSGWLRVFSDGTVERRWSGEDERVLPLTMPVPPSNDTFVDGVATKDVVLNDETGVWVRIYLPETALQQHENHRLGVVIHFHGGGFCVSHADWQMYYHFYSRLVRASNVICVSVDFRLAPEHRLPAACEDSFGVLHWLRSVALGERDEPWLSRYADFSRCILMGDSSGANLVHEVGLRAQATPADLLRPVCVRGGISVHPGYVRSERSKSETENPPDSALLTLDMVDKFLKLSAPEGISSRDHPITNPMGADAPPLKELKFPRLLVAIADRDLIRDTEMEYCEAMKSAGHEVEVFISENVGHSFYLNEIAIKYDLNTAQETSKLLEAADRFMKGCF
OSD4	P.menziesii_PSME_09301	MSKQIIDEVPGVIQIYSDGSIERPRSIMNTPVSASQRFVDGVATRDLQINPHTGIWARIYLPESLQPDVSQVEKYPILLQFHGGGFCFGSADWKCLNVFLSLLVKQCRVMCVSVDYRLAPEHPLPAACEDAMESLEWLHRLARGDWEDPWLSLHGDFTRCILMGESAGGNLVHEVAIRSAPAMEHLHPLGLCGGVLIHPGFLKEQRSRSEMETPPDIAMLSNEIMDKFFRLAMPEGSTKDHPLCNPMGPLAPNLQSMKLPPLLVAIAGYDLMRDRQFEYCEAMKIAGKSVEVFKTENAGHCFHLDTTDTKVTEKTQELLDAIHSFIKTCCQEISK
OSD4	P.menziesii_PSME_37886	MSIIIDESVSQCRNIPLPLSPSVCLRVRMRKEVVEEVSGWLRVFSDGSVERRWSGDDEQVLALTMPVPPSNDTFVDGVATKDVVLNEETGVWVRIYLPETAQPQHQQQRLGVVIHLHGGGFCISHADWQMYYHFYSRLVRASNVMCVSVDFRLAPEHRLPAACEDSFGVLHWLRSVALGERDEPWLTRYADFNRCFLMGDSSGGNLVHEVGLRAQATPADVLHPVCVRGGISIHPGYVRSERSRSEKDNPCESALLTLDMVDKFLKLSAPEGISSRDHPITNPMGADASPLKELKFPRLLVAIADRDLIRDTEMEYCEAMKSAGHDVEAADRFIKSCY
OSD4	P.menziesii_PSME_45111	MFVVGVNEHQYKADLDIVSNASCTTNCLAPLAKVINDKFGIVEGLMTTVHSLTVYTYQKGKIIQPTKPGSFNIARRQAGRIIDYRLYIRKMSKQIIDEIPGLIRIYSDGSIERPLSFFTTPVTASQSFVDGVATRDVEIDPHTGIWARIYLPESLPDVTQVEKYPILLHFHGGGFCLGSADWICLNVFLSRLVKQCRVMCVSVDYRLAPEHPLPAACEDAMESLEWLDRLARGDWEDPWLSLHGDFTRCILIGESAGGNLVHEVAIRAAPAMERLHPLGLCGGVLIHPGFLKERGADQRSKLLQTWLCSAPK
OSD4	S.bicolor_Sobic.009G136300.1.p	MANATVPESQPPAQAAGGRRKVVDEVSGWLRVLDDGSVDRTWTGPPEVLPMMQPVPPYAVPRDGHTLHDLPGDPSFRIYLPEPEVVVDGDRKGGRLPVIVHFHGGGFCFSHPSWVMYHHFYSRLACAVPAVVVSVELPLAPERRLPAHIDTGVAALRRLRSIIALSEDGALDDKAAAKLLRQAADISRVFLVGDSSGANISHFAAARVGADGAGIWAPLCVAGCVLIQPGFMRATRSRSELEVGESVFFTLDMLDKCNAMALPVGATKEHPFTCPMGPQAPPLESVPLPPMLVAVAENDLVRDTDLEYCDALRAAGKEVEVLLSRGMSHAFYLNKFAVDMDPSTGERTQGLIDAIVSFIACH
OSD4	S.bicolor_Sobic.009G136400.1.p	MAPPANAQEQPQPQVQLVGGRKVVDEVSGWLRVLDDGSVDRTWTGPPEALPLMEPVAPYAVPRDGHTLHDLPGEPNLRVYLPEAKGETAGARLPVILQLHGGGFCISHPSWLMYHHFYARLACAVPAVVVAVELPLAPERRLPAHIDTGVAALRRLRSIALSAEDGALDDPAAAALLREAADVSRVFLIGDSSGGNLVHLVAARVGQELADTGNNWAPLRVAGGIPIHPGFVRATRSRSELETKAESVFFTLDMLDKFLALALPEGATKDHPFTCPMGPQAPPLESVPLPPMLVSVAENDLIRDTNLEYCNALRAAGKEVEVLINHGMSHSFYLNKYAVDMDPTTGERAQELIDAIRSFISRH
OSD4	Z.mays_Zm00001eb349490_P001	MAPAIAQQQPQVQPIGVGGRKVVDEVSGWLRVLDDGSVDRTWTGPLEALPLMEPVAPYAQPRDGHTLHDLPGEPNLRVYLPEMEAGDGARLPVVLHLHGGGFCISHPSWLMYHHFYARLARAVPAAVVAVELPLAPERRLPAHVHAGVAALRRLRSIALSASESESEDGALDDGPAAALLRQAADVSRVFLVGDSSGGNLVHLVAAHVAREAADDAGSWAPLRVAGGVPIHPGFVRAARSRSELETKADSVFFTLDMLDKFLALALPEGATKDHPFTCPMGPQAPPLESVPLPPMLVSVAENDLIRDTNLEYCDALRAAGKEVEVLINRGMSHSFYLNKYAVDMDPATGERTRELIDAIKSFISRH
OSD4	Z.mays_Zm00001eb287920_P001	MANATVPELQPQVQAAGGRKVVDEVSGWLRVLDDGSVDRTWTGPPEVLPMMQPVAPYDVPRDGHTLHDLPGEPNFRIYLPEVDDDRKGGRLPVIVHFHGGGFCFSHPSWLMYHQFYSRLACAVPAVVVSVELPLAPERRLPAHIDTAVAAVRRLRCIALSEDGALGDKAGKLLREAADVSRVFLVGDSSGANVSHFTAARVGQDGAGVWAPLRVAGCVLIQPGFVRATRSRSELEVGESVFFTLDMLDKCQAMALPVGATKEHPFSCPMGPQAPPLESVPLPPMMVAVGEKDLVRDTKEHPCKHLG
OSD4	Z.mays_Zm00001eb287940_P001	MQHKPHGTQPPPARRRVALLLFSRGRLFRRHDGRQELTRNSDRDRPTMSGKARRTHTTTHELRRPFSPVHITVSAATPMATANVQQQPQPQVVAAVGRKVVDEVSGWLRVLEDGSVDRTWTGPREALPLMEPVAPYAVPRDGHTLHDLPGEPNLRVYLPEANVEAGGARLPVILQLHGGGFCISHPSWLMYHHFYARLACAVPAVVVAVELPLAPERRLPAHIDAGVAALRRLRSVALAEDDGALDDPAAALLREAADVSRVFLVGDSSGGNLVHLVAARVAREADAGSWAPLRVAGGVPIHPGFVRATRSRSELETKADSVFFTLDMLDKFLALALPEGATKDHPFTCPMGPQAPPLESVHLPPLLVSVAENDLIRDTNLEYCNALRAAGKEVEVLIN…
[truncated: 5,000 more columns]
