# Supplementary material for: Complete biosynthesis of salicylic acid from phenylalanine in plants
Source: Nature. 2025 Jul 23;645(8079):218–27. doi: 10.1038/s41586-025-09175-9 (PMC12408352; doi:10.1038/s41586-025-09175-9)
Supplement: Supplementary file 14 — Source Data Fig. 1 [file 41586_2025_9175_MOESM14_ESM.xlsx]

## Sheet: Fig 1b
	Lesion length (cm)
	XS11	osd1-1	osd1-2
	6.5	13.5	10.5
	8	12.5	11
	6.5	12	12
	5.5	9.5	10.5
	9.5	11.5	12.5
	6	9.5	10
	9.5	11.5	12.5
	9	9	11.5
	10	11	11
	6.5	9.5	12.5
	7.5	9.5	9
	9.5	12.5	17
	7.5	8.5	9.5
	9.5	8.5	8
	6	13.5	14.5
	6.5	10.5	10
	7.5	10	15
	8	12.5	12.5
	9	8.5	9.5
	7.5	11	12
Mean	7.775	10.725	11.55
SD	1.41863	1.65811	2.16977
T.TEST		4.92694e-07	1.13199e-07

## Sheet: Fig 1c
	SA content (nmol/g FW)					SAG content (nmol/g FW)
	XS11	osd1-1	osd1-2			XS11	osd1-1	osd1-2
	345.648	16.9035	15.6232			9.06621	0.0808096	0.0457062
	496.462	11.801	12.9773			8.68005	0.0620089	0.01664
	381.802	22.0382	14.3809			3.01065	0.0806315	0.028429
	371.373	14.6596	29.0485			3.86845	0.070068	0.564021
Mean	398.821	16.3506	18.0075			6.15634	0.0733795	0.163699
SD	66.8437	4.3287	7.43961			3.1605	0.00909311	0.267148
T.TEST		2.70424e-05	2.83854e-05				0.00846634	0.00919395

## Sheet: Fig 1e
Start	Mean
1e-06	0.351067
0.005001	0.625
0.010001	0.625
0.015001	0.625
0.020001	0
0.025001	0
0.030001	0
0.035001	0
0.040001	0
0.045001	0
0.050001	0
0.055001	0
0.060001	0
0.065001	0
0.070001	0
0.075001	0
0.080001	0
0.085001	0
0.090001	0
0.095001	0
0.100001	0
0.105001	0
0.110001	0.712329
0.115001	0.712329
0.120001	0.712329
0.125001	0.712329
0.130001	0.712329
0.135001	0
0.140001	0
0.145001	0
0.150001	0
0.155001	0
0.160001	0.734375
0.165001	0.734375
0.170001	0.734375
0.175001	0.734375
0.180001	0.367188
0.185001	0
0.190001	0
0.195001	0
0.200001	0
0.205001	0
0.210001	0
0.215001	0
0.220001	0
0.225001	0
0.230001	0
0.235001	0
0.240001	0
0.245001	0
0.250001	0
0.255001	0
0.260001	0
0.265001	0
0.270001	0
0.275001	0
0.280001	0
0.285001	0
0.290001	0
0.295001	0
0.300001	0
0.305001	0.573529
0.310001	0.573529
0.315001	0.573529
0.320001	0.573529
0.325001	0.573529
0.330001	0
0.335001	0
0.340001	0
0.345001	0
0.350001	0
0.355001	0
0.360001	0
0.365001	0
0.370001	0
0.375001	0
0.380001	0
0.385001	0
0.390001	0
0.395001	0
0.400001	0
0.405001	0
0.410001	0
0.415001	0
0.420001	0.661017
0.425001	0.661017
0.430001	0.661017
0.435001	0.661017
0.440001	0.661017
0.445001	0
0.450001	0
0.455001	0
0.460001	0
0.465001	0
0.470001	0
0.475001	0
0.480001	0
0.485001	0
0.490001	0
0.495001	0
0.500001	0
0.505001	0
0.510001	0
0.515001	0
0.520001	0
0.525001	0
0.530001	0
0.535001	0
0.540001	0
0.545001	0
0.550001	0
0.555001	0
0.560001	0
0.565001	0
0.570001	0
0.575001	0
0.580001	0
0.585001	0
0.590001	0
0.595001	0
0.600001	0
0.605001	0
0.610001	0
0.615001	0
0.620001	0
0.625001	0
0.630001	0
0.635001	0
0.640001	0
0.645001	0
0.650001	0
0.655001	0
0.660001	0
0.665001	0
0.670001	0
0.675001	0
0.680001	0
0.685001	0
0.690001	0
0.695001	0
0.700001	0
0.705001	0
0.710001	0
0.715001	0
0.720001	0
0.725001	0
0.730001	0
0.735001	0
0.740001	0
0.745001	0
0.750001	0.745455
0.755001	0.745455
0.760001	0.745455
0.765001	0.745455
0.770001	0.745455
0.775001	0
0.780001	0
0.785001	0
0.790001	0
0.795001	0
0.800001	0
0.805001	0
0.810001	0
0.815001	0
0.820001	0
0.825001	0
0.830001	0
0.835001	0
0.840001	0
0.845001	0
0.850001	0
0.855001	0
0.860001	0
0.865001	0
0.870001	0
0.875001	0
0.880001	0
0.885001	0
0.890001	0
0.895001	0
0.900001	0
0.905001	0
0.910001	0
0.915001	0
0.920001	0
0.925001	0
0.930001	0
0.935001	0
0.940001	0
0.945001	0
0.950001	0
0.955001	0
0.960001	0
0.965001	0
0.970001	0
0.975001	0
0.980001	0
0.985001	0
0.990001	0
0.995001	0
1	0
1.005	0
1.01	0.693878
1.015	0.64059
1.02	0.64059
1.025	0.64059
1.03	0.64059
1.035	0.587302
1.04	0
1.045	0
1.05	0
1.055	0
1.06	0
1.065	0
1.07	0
1.075	0
1.08	0
1.085	0
1.09	0
1.095	0
1.1	0
1.105	0
1.11	0
1.115	0
1.12	0
1.125	0
1.13	0
1.135	0
1.14	0
1.145	0
1.15	0
1.155	0
1.16	0
1.165	0
1.17	0
1.175	0
1.18	0
1.185	0
1.19	0
1.195	0
1.2	0
1.205	0
1.21	0
1.215	0
1.22	0
1.225	0
1.23	0
1.235	0
1.24	0
1.245	0
1.25	0
1.255	0
1.26	1
1.265	1
1.27	1
1.275	1
1.28	1
1.285	0
1.29	0
1.295	0
1.3	0
1.305	0
1.31	0
1.315	0
1.32	0
1.325	0
1.33	0
1.335	0
1.34	0
1.345	0
1.35	0
1.355	0
1.36	0
1.365	0
1.37	0
1.375	0
1.38	0
1.385	0
1.39	0
1.395	0
1.4	0
1.405	0
1.41	0
1.415	0
1.42	0
1.425	0
1.43	0
1.435	0
1.44	0
1.445	0
1.45	0
1.455	0
1.46	0
1.465	0
1.47	0
1.475	0
1.48	0
1.485	0
1.49	0
1.495	0
1.5	0
1.505	0
1.51	0
1.515	0
1.52	0
1.525	0
1.53	0
1.535	0
1.54	0
1.545	0
1.55	0
1.555	0
1.56	0
1.565	0
1.57	0
1.575	0
1.58	0
1.585	0
1.59	0
1.595	0
1.6	0
1.605	0
1.61	0
1.615	0
1.62	0
1.625	0
1.63	0.789474
1.635	0.789474
1.64	0.789474
1.645	0.789474
1.65	0.789474
1.655	0
1.66	0
1.665	0
1.67	0
1.675	0
1.68	0
1.685	0.304878
1.69	0.304878
1.695	0.304878
1.7	0.609756
1.705	0.609756
1.71	0
1.715	0
1.72	0
1.725	0
1.73	0
1.735	0
1.74	0
1.745	0
1.75	0
1.755	0
1.76	0
1.765	0
1.77	0
1.775	0
1.78	0
1.785	0
1.79	0
1.795	0
1.8	0
1.805	0
1.81	0
1.815	0
1.82	0
1.825	0
1.83	0
1.835	0
1.84	0
1.845	0
1.85	0.779412
1.855	0.779412
1.86	0.779412
1.865	0.779412
1.87	0.389706
1.875	0
1.88	0
1.885	0
1.89	0
1.895	0
1.9	0
1.905	0.75
1.91	0.75
1.915	0.75
1.92	0.75
1.925	0.375
1.93	0.369863
1.935	0.369863
1.94	0.369863
1.945	0.369863
1.95	0.739726
1.955	0
1.96	0
1.965	0
1.97	0
1.975	0
1.98	0
1.985	0
1.99	0
1.995	0
2	0
2.005	0
2.01	0
2.015	0
2.02	0
2.025	0
2.03	0
2.035	0
2.04	0
2.045	0
2.05	0
2.055	0
2.06	0
2.065	0
2.07	0
2.075	0
2.08	0
2.085	0
2.09	0
2.095	0
2.1	0
2.105	0
2.11	0
2.115	0
2.12	0
2.125	0
2.13	1
2.135	1
2.14	1
2.145	1
2.15	1
2.155	0
2.16	0
2.165	0
2.17	0
2.175	0
2.18	0
2.185	0
2.19	0
2.195	0
2.2	0
2.205	0
2.21	0
2.215	0
2.22	0
2.225	0
2.23	0
2.235	0
2.24	0
2.245	0
2.25	0
2.255	0
2.26	0
2.265	0
2.27	0
2.275	0
2.28	0
2.285	0
2.29	0
2.295	0
2.3	0
2.305	0
2.31	0
2.315	0
2.32	0
2.325	0
2.33	0
2.335	0
2.34	0
2.345	0
2.35	0
2.355	0
2.36	0
2.365	0
2.37	0
2.375	0
2.38	0
2.385	0
2.39	0
2.395	0
2.4	0
2.405	0
2.41	0
2.415	0
2.42	0
2.425	0
2.43	0
2.435	0.348684
2.44	0.348684
2.445	0.348684
2.45	0.697368
2.455	0.697368
2.46	0
2.465	0
2.47	0
2.475	0
2.48	0
2.485	0
2.49	0
2.495	0
2.5	0
2.505	0
2.51	0
2.515	0
2.52	0
2.525	0
2.53	0
2.535	0
2.54	0
2.545	0
2.55	0
2.555	-0.36364
2.56	-0.36364
2.565	-0.36364
2.57	-0.36364
2.575	-0.36364
2.58	0
2.585	0
2.59	0
2.595	0
2.6	0
2.605	0
2.61	0
2.615	0
2.62	0
2.625	0
2.63	0
2.635	0
2.64	0
2.645	0
2.65	0
2.655	0
2.66	0
2.665	0
2.67	0
2.675	0
2.68	0
2.685	0
2.69	0
2.695	0
2.7	0
2.705	0
2.71	0
2.715	0
2.72	0
2.725	0
2.73	0
2.735	0
2.74	0
2.745	0
2.75	0.706897
2.755	0.706897
2.76	0.706897
2.765	0.706897
2.77	0.706897
2.775	0
2.78	0.723077
2.785	0.723077
2.79	0.723077
2.795	0.723077
2.8	0.723077
2.805	0
2.81	0
2.815	0
2.82	0
2.825	0
2.83	0
2.835	0
2.84	0
2.845	0
2.85	0
2.855	0
2.86	0
2.865	0
2.87	0
2.875	0
2.88	0
2.885	0
2.89	0
2.895	0
2.9	0
2.905	0
2.91	0
2.915	0
2.92	0
2.925	0
2.93	0
2.935	0
2.94	0
2.945	0
2.95	0
2.955	0
2.96	0
2.965	0
2.97	0
2.975	0
2.98	0
2.985	0
2.99	0
2.995	0
3	0
3.005	0
3.01	0
3.015	0
3.02	0
3.025	0
3.03	0
3.035	0
3.04	0
3.045	0
3.05	0
3.055	0
3.06	0.70197
3.065	0.70197
3.07	0.70197
3.075	0.70197
3.08	0.70197
3.085	0
3.09	0
3.095	0
3.1	0
3.105	0
3.11	0.73913
3.115	0.73913
3.12	0.73913
3.125	0.73913
3.13	0.677258
3.135	0.307692
3.14	0.307692
3.145	0.307692
3.15	0.307692
3.155	0
3.16	0
3.165	0
3.17	0
3.175	0
3.18	0
3.185	0
3.19	0
3.195	0
3.2	0
3.205	0
3.21	0
3.215	0
3.22	0
3.225	0
3.23	0
3.235	0
3.24	0
3.245	0
3.25	0
3.255	0
3.26	0
3.265	0
3.27	0
3.275	0
3.28	0
3.285	0
3.29	0
3.295	0
3.3	0
3.305	0
3.31	0
3.315	0
3.32	0
3.325	0
3.33	-0.00822
3.335	-0.00616
3.34	-0.00616
3.345	-0.00493
3.35	-0.00616
3.355	0
3.36	0
3.365	0
3.37	0
3.375	0
3.38	0
3.385	0
3.39	0
3.395	0
3.4	0
3.405	0
3.41	0
3.415	0
3.42	0
3.425	0
3.43	0
3.435	0
3.44	0
3.445	0
3.45	0
3.455	0
3.46	0
3.465	0
3.47	0
3.475	0
3.48	0
3.485	0
3.49	0
3.495	0
3.5	0
3.505	0
3.51	0
3.515	0
3.52	0
3.525	0
3.53	0
3.535	0
3.54	0
3.545	0
3.55	0
3.555	0
3.56	0
3.565	0
3.57	0
3.575	0
3.58	0
3.585	0
3.59	0
3.595	0
3.6	0
3.605	0
3.61	0
3.615	0
3.62	0
3.625	0
3.63	0
3.635	0
3.64	0
3.645	0
3.65	0
3.655	0.018138
3.66	0.016561
3.665	0.019045
3.67	0.020047
3.675	0.031741
3.68	0
3.685	0
3.69	0
3.695	0
3.7	0
3.705	0
3.71	0
3.715	0.166667
3.72	0.2
3.725	0.5
3.73	1
3.735	1
3.74	0
3.745	0
3.75	0
3.755	0
3.76	0
3.765	0.02993
3.77	0.02993
3.775	0.02993
3.78	0.02993
3.785	0.039906
3.79	0
3.795	0
3.8	0
3.805	0
3.81	0
3.815	0
3.82	0
3.825	0
3.83	0
3.835	0
3.84	0
3.845	0
3.85	0
3.855	0
3.86	0
3.865	0
3.87	0
3.875	0
3.88	0
3.885	0
3.89	0
3.895	0
3.9	0
3.905	0
3.91	0
3.915	0
3.92	0
3.925	0
3.93	0
3.935	0
3.94	0
3.945	0
3.95	0
3.955	0
3.96	0
3.965	0
3.97	0
3.975	0
3.98	0
3.985	0
3.99	0
3.995	0
4	0
4.005	0
4.01	0
4.015	0
4.02	0
4.025	0
4.03	0
4.035	0
4.04	0
4.045	0
4.05	0
4.055	0
4.06	0
4.065	0
4.07	0
4.075	0
4.08	0
4.085	0
4.09	0
4.095	0
4.1	0
4.105	0
4.11	0
4.115	0
4.12	0
4.125	0
4.13	0
4.135	0
4.14	0
4.145	0
4.15	0
4.155	0
4.16	0
4.165	0
4.17	0.69697
4.175	0.69697
4.18	0.69697
4.185	0.69697
4.19	0.69697
4.195	0.060795
4.2	0.060795
4.205	0.060795
4.21	0.060795
4.215	0.060795
4.22	0
4.225	0
4.23	0
4.235	0
4.24	0
4.245	0
4.25	0
4.255	0
4.26	0
4.265	0
4.27	0
4.275	0
4.28	0
4.285	0
4.29	0
4.295	0
4.3	0
4.305	0
4.31	0
4.315	0
4.32	0
4.325	0
4.33	0
4.335	0
4.34	0
4.345	0
4.35	0
4.355	0
4.36	0
4.365	0
4.37	0
4.375	0
4.38	0
4.385	0
4.39	0
4.395	0
4.4	0
4.405	0
4.41	0
4.415	0
4.42	0
4.425	0
4.43	0
4.435	0
4.44	0
4.445	0
4.45	0
4.455	0
4.46	0
4.465	0
4.47	0
4.475	0
4.48	0
4.485	0
4.49	0
4.495	0
4.5	0
4.505	0
4.51	0
4.515	0
4.52	0
4.525	0
4.53	0
4.535	0
4.54	0
4.545	0
4.55	0
4.555	0
4.56	0
4.565	0
4.57	0.34375
4.575	0.34375
4.58	0.34375
4.585	0.379997
4.59	0.379997
4.595	0.452491
4.6	0.452491
4.605	0.452491
4.61	0
4.615	0
4.62	0
4.625	0
4.63	0
4.635	0
4.64	0
4.645	0
4.65	0
4.655	0
4.66	0
4.665	0
4.67	0
4.675	0
4.68	0
4.685	0
4.69	0.333333
4.695	0.333333
4.7	0.333333
4.705	0.333333
4.71	0.5
4.715	0
4.72	0
4.725	0
4.73	0
4.735	0
4.74	0
4.745	0
4.75	0
4.755	0
4.76	0
4.765	0
4.77	0
4.775	0
4.78	0
4.785	0
4.79	0
4.795	0
4.8	0
4.805	0
4.81	0
4.815	0
4.82	0
4.825	0
4.83	0
4.835	0
4.84	0
4.845	0
4.85	0
4.855	0
4.86	0
4.865	0
4.87	-0.01158
4.875	-0.02895
4.88	-0.05789
4.885	-0.05789
4.89	-0.05789
4.895	0
4.9	0
4.905	0
4.91	0
4.915	0
4.92	0
4.925	0
4.93	0
4.935	0
4.94	0
4.945	0
4.95	0
4.955	0
4.96	0
4.965	0
4.97	0
4.975	0
4.98	0
4.985	0
4.99	0
4.995	0
5	0
5.005	0
5.01	0
5.015	0
5.02	0
5.025	0
5.03	0
5.035	0
5.04	0
5.045	0
5.05	0
5.055	0
5.06	0
5.065	0
5.07	0
5.075	0
5.08	0
5.085	0
5.09	0
5.095	0
5.1	0
5.105	0
5.11	0
5.115	0
5.12	0
5.125	0
5.13	0
5.135	0
5.14	0
5.145	0
5.15	0
5.155	0
5.16	0
5.165	0
5.17	0
5.175	0
5.18	0
5.185	0
5.19	0
5.195	0
5.2	0
5.205	0
5.21	0
5.215	0
5.22	0
5.225	0
5.23	0
5.235	0
5.24	0
5.245	0
5.25	0
5.255	0
5.26	0
5.265	0
5.27	0
5.275	0
5.28	0
5.285	0
5.29	0
5.295	0
5.3	0
5.305	0
5.31	0
5.315	0
5.32	0
5.325	0
5.33	0
5.335	0
5.34	0
5.345	0
5.35	0
5.355	0
5.36	0
5.365	0
5.37	0
5.375	0
5.38	0
5.385	0
5.39	0
5.395	0
5.4	0
5.405	0
5.41	0
5.415	0
5.42	0
5.425	0
5.43	0
5.435	0
5.44	0
5.445	0
5.45	0
5.455	0
5.46	0
5.465	0
5.47	0
5.475	0
5.48	0
5.485	0
5.49	0
5.495	0
5.5	0
5.505	0
5.51	0
5.515	0
5.52	0
5.525	0
5.53	0
5.535	0
5.54	0
5.545	0
5.55	0
5.555	0
5.56	0
5.565	0
5.57	0
5.575	0
5.58	0
5.585	0
5.59	0
5.595	0
5.6	0
5.605	0
5.61	0
5.615	0
5.62	0
5.625	0
5.63	0
5.635	0
5.64	0
5.645	0
5.65	0
5.655	0
5.66	0
5.665	0
5.67	0
5.675	0
5.68	0
5.685	0
5.69	0
5.695	0
5.7	0
5.705	0
5.71	0
5.715	0
5.72	0
5.725	0
5.73	0
5.735	0
5.74	0
5.745	0
5.75	0
5.755	0
5.76	0
5.765	0
5.77	0
5.775	0
5.78	0
5.785	0
5.79	0
5.795	0
5.8	0
5.805	0
5.81	0
5.815	0
5.82	0
5.825	0
5.83	0
5.835	0
5.84	0
5.845	0
5.85	0
5.855	0
5.86	0
5.865	0.074935
5.87	0.074935
5.875	0.074935
5.88	0.074935
5.885	0.074935
5.89	0
5.895	0
5.9	0
5.905	0
5.91	0
5.915	0
5.92	0
5.925	0
5.93	0
5.935	0
5.94	0
5.945	0
5.95	0
5.955	0
5.96	0
5.965	0
5.97	0
5.975	0
5.98	0
5.985	0
5.99	0
5.995	0
6	0
6.005	0
6.01	0
6.015	0
6.02	0.104307
6.025	0.104307
6.03	0.104307
6.035	0.104307
6.04	0.104307
6.045	0
6.05	0
6.055	0
6.06	0
6.065	0
6.07	0
6.075	0
6.08	0
6.085	0
6.09	0
6.095	0
6.1	0
6.105	0
6.11	0
6.115	0
6.12	0
6.125	0
6.13	0
6.135	0
6.14	0
6.145	0
6.15	0
6.155	0
6.16	0
6.165	0
6.17	0
6.175	0
6.18	0
6.185	0
6.19	0
6.195	0
6.2	0
6.205	0
6.21	0
6.215	0
6.22	0
6.225	0
6.23	0
6.235	0
6.24	0
6.245	0
6.25	0
6.255	0
6.26	0
6.265	0
6.27	0
6.275	0
6.28	0
6.285	0
6.29	0
6.295	0
6.3	0
6.305	0
6.31	0
6.315	0
6.32	0
6.325	0
6.33	0
6.335	0
6.34	0
6.345	0
6.35	0
6.355	0
6.36	0
6.365	0
6.37	0
6.375	0
6.38	0
6.385	0
6.39	0
6.395	0
6.4	0
6.405	0
6.41	0
6.415	0
6.42	0
6.425	0
6.43	0
6.435	0
6.44	0
6.445	0
6.45	0
6.455	0
6.46	0
6.465	0
6.47	0.362319
6.475	0.181159
6.48	0.181159
6.485	0.181159
6.49	0.181159
6.495	0
6.5	0
6.505	0
6.51	0
6.515	0
6.52	0.01204
6.525	0.01204
6.53	0.01204
6.535	0.01204
6.54	0.01806
6.545	0
6.55	0
6.555	0
6.56	0
6.565	0
6.57	0
6.575	0
6.58	0
6.585	0
6.59	0
6.595	0
6.6	0
6.605	0
6.61	0
6.615	0
6.62	0
6.625	0
6.63	0
6.635	0
6.64	0
6.645	0
6.65	0
6.655	0
6.66	0
6.665	0
6.67	0
6.675	0
6.68	0
6.685	0
6.69	0
6.695	0
6.7	0
6.705	0.039216
6.71	0.039216
6.715	0.117647
6.72	0.117647
6.725	0.117647
6.73	0
6.735	0
6.74	0.014129
6.745	0.014129
6.75	0.014129
6.755	0.014129
6.76	0.014129
6.765	0
6.77	0
6.775	0
6.78	0
6.785	0
6.79	0
6.795	0
6.8	0
6.805	0
6.81	0
6.815	0
6.82	0
6.825	0
6.83	0
6.835	0
6.84	0
6.845	0
6.85	0
6.855	0
6.86	0
6.865	0
6.87	0
6.875	0
6.88	0
6.885	0
6.89	0
6.895	0
6.9	0
6.905	0
6.91	0
6.915	0
6.92	0
6.925	0
6.93	0
6.935	0
6.94	0
6.945	0
6.95	0
6.955	0
6.96	0
6.965	0
6.97	0
6.975	0
6.98	0
6.985	0
6.99	0
6.995	0
7	0
7.005	0
7.01	0
7.015	0
7.02	0
7.025	0
7.03	0
7.035	0
7.04	0
7.045	0
7.05	0
7.055	0
7.06	0
7.065	0
7.07	0
7.075	-0.04359
7.08	-0.04359
7.085	-0.04359
7.09	-0.04359
7.095	-0.02179
7.1	0
7.105	0
7.11	0
7.115	0
7.12	0
7.125	0
7.13	0
7.135	0
7.14	0
7.145	0
7.15	0
7.155	0
7.16	0
7.165	0
7.17	0
7.175	0
7.18	0
7.185	0
7.19	0
7.195	0
7.2	0
7.205	0
7.21	0
7.215	0
7.22	0
7.225	0
7.23	0
7.235	0
7.24	0
7.245	0
7.25	0
7.255	0
7.26	0
7.265	0
7.27	0
7.275	0
7.28	0
7.285	0
7.29	0
7.295	0
7.3	0
7.305	0
7.31	0
7.315	0
7.32	0
7.325	0
7.33	0
7.335	0
7.34	0
7.345	0
7.35	0
7.355	0
7.36	0
7.365	0
7.37	0
7.375	0
7.38	-0.00764
7.385	-0.00861
7.39	-0.01244
7.395	-0.01461
7.4	-0.016
7.405	0
7.41	0
7.415	0
7.42	0
7.425	0
7.43	0
7.435	0
7.44	0
7.445	0
7.45	0
7.455	0
7.46	0
7.465	0
7.47	0
7.475	0
7.48	0
7.485	0
7.49	0
7.495	0
7.5	0
7.505	0.045839
7.51	0.026739
7.515	0.033776
7.52	0.033776
7.525	0.037935
7.53	0.009615
7.535	0.012821
7.54	0.008876
7.545	0.006593
7.55	0
7.555	0.004981
7.56	0.005811
7.565	0.008717
7.57	0.019925
7.575	0.046492
7.58	0
7.585	0
7.59	0
7.595	0
7.6	0
7.605	0
7.61	0
7.615	-0.00357
7.62	-0.00341
7.625	-0.00326
7.63	-0.00376
7.635	-0.00341
7.64	0
7.645	0
7.65	0
7.655	0
7.66	0
7.665	0
7.67	0
7.675	0
7.68	0
7.685	0.029412
7.69	0.025316
7.695	0.026316
7.7	0.026958
7.705	0.034539
7.71	0.002884
7.715	0.002924
7.72	0.003239
7.725	0
7.73	0
7.735	0
7.74	0
7.745	0
7.75	0
7.755	0
7.76	0
7.765	0
7.77	0.000426
7.775	0.000607
7.78	0.000928
7.785	0.000976
7.79	0.00081
7.795	0.000604
7.8	0.00053
7.805	0
7.81	-0.00015
7.815	-0.00018
7.82	-0.00015
7.825	-0.00013
7.83	-0.00015
7.835	0
7.84	0.026316
7.845	0.02845
7.85	0.030961
7.855	0.024272
7.86	0.02072
7.865	-0.00655
7.87	-0.00482
7.875	-0.00426
7.88	0.001062
7.885	0.000942
7.89	0.001043
7.895	0
7.9	0
7.905	0
7.91	-0.00583
7.915	-0.00583
7.92	-0.00811
7.925	-0.09327
7.93	-0.09327
7.935	0
7.94	0
7.945	0
7.95	0
7.955	0
7.96	0
7.965	0
7.97	0
7.975	0
7.98	0
7.985	0
7.99	0
7.995	0
8	0
8.005	0
8.01	0
8.015	0
8.02	0
8.025	0
8.03	0
8.035	0
8.04	0
8.045	0
8.05	0
8.055	0
8.06	0
8.065	0
8.07	0
8.075	0
8.08	0
8.085	0
8.09	0
8.095	0
8.1	0.007407
8.105	0.009524
8.11	0.007407
8.115	0.004825
8.12	0.005823
8.125	-0.00104
8.13	-0.00074
8.135	-0.0006
8.14	0
8.145	0
8.15	0
8.155	0
8.16	0
8.165	0
8.17	0
8.175	0
8.18	0
8.185	0
8.19	0
8.195	0
8.2	0
8.205	0
8.21	0
8.215	0
8.22	0
8.225	0
8.23	0
8.235	0
8.24	0
8.245	0
8.25	0
8.255	0
8.26	0
8.265	0
8.27	0
8.275	0
8.28	0
8.285	0
8.29	0
8.295	-0.00477
8.3	-0.00477
8.305	-0.00477
8.31	-0.00477
8.315	-0.00477
8.32	0
8.325	0
8.33	0
8.335	0
8.34	0.125
8.345	0.125
8.35	0.25
8.355	0.25
8.36	0.25
8.365	0
8.37	0
8.375	0
8.38	0
8.385	0
8.39	0
8.395	0
8.4	0
8.405	0
8.41	0
8.415	0
8.42	0
8.425	0
8.43	0
8.435	0
8.44	0
8.445	0
8.45	0
8.455	0
8.46	0
8.465	0
8.47	0
8.475	0
8.48	0
8.485	0
8.49	0
8.495	0
8.5	0
8.505	0
8.51	0
8.515	0
8.52	0
8.525	0
8.53	0
8.535	0
8.54	0
8.545	-0.03535
8.55	-0.04321
8.555	-0.0216
8.56	-0.01944
8.565	-0.01691
8.57	0
8.575	0
8.58	0
8.585	0
8.59	0
8.595	0
8.6	0
8.605	0
8.61	0
8.615	0
8.62	0
8.625	0
8.63	0
8.635	0
8.64	0
8.645	0
8.65	0
8.655	0
8.66	0
8.665	0
8.67	0
8.675	0
8.68	0
8.685	0
8.69	0
8.695	0
8.7	0
8.705	0
8.71	0
8.715	0
8.72	0
8.725	0
8.73	0
8.735	0
8.74	0
8.745	0
8.75	0
8.755	0
8.76	0
8.765	0
8.77	0
8.775	0
8.78	0
8.785	0
8.79	0
8.795	0
8.8	0
8.805	0
8.81	0
8.815	0
8.82	0
8.825	0
8.83	0
8.835	0
8.84	0
8.845	0
8.85	0
8.855	0
8.86	0
8.865	0
8.87	0
8.875	0
8.88	0
8.885	0
8.89	0
8.895	0
8.9	0
8.905	0
8.91	0
8.915	0
8.92	0
8.925	0
8.93	0
8.935	0
8.94	0
8.945	0
8.95	0
8.955	-0.01563
8.96	-0.01667
8.965	-0.01667
8.97	-0.01471
8.975	-0.01923
8.98	0
8.985	0
8.99	0
8.995	0
9	0
9.005	0
9.01	0
9.015	0
9.02	0
9.025	0
9.03	0
9.035	0
9.04	0
9.045	0
9.05	0
9.055	0
9.06	0
9.065	0
9.07	0
9.075	0
9.08	0
9.085	0
9.09	0
9.095	0
9.1	0
9.105	0
9.11	0
9.115	0
9.12	0
9.125	0
9.13	0
9.135	0
9.14	0
9.145	0
9.15	0
9.155	0
9.16	0
9.165	0
9.17	0
9.175	0
9.18	0
9.185	0
9.19	0
9.195	0
9.2	0
9.205	0
9.21	0
9.215	0
9.22	0
9.225	0
9.23	0
9.235	0
9.24	0
9.245	0
9.25	0
9.255	0
9.26	0
9.265	0
9.27	0
9.275	0
9.28	0
9.285	0
9.29	0
9.295	0
9.3	0
9.305	0
9.31	0
9.315	0
9.32	0
9.325	0
9.33	0
9.335	0
9.34	0
9.345	0
9.35	0
9.355	0
9.36	0
9.365	0
9.37	0
9.375	0
9.38	0
9.385	0
9.39	0
9.395	0
9.4	0
9.405	0
9.41	0
9.415	0.003722
9.42	0.003722
9.425	0.003722
9.43	0.003722
9.435	0.003722
9.44	0
9.445	0
9.45	0
9.455	0
9.46	0
9.465	0
9.47	0
9.475	0
9.48	0
9.485	0
9.49	0
9.495	0
9.5	0
9.505	0
9.51	0
9.515	0
9.52	0
9.525	0
9.53	0
9.535	0
9.54	0
9.545	0
9.55	0
9.555	0
9.56	0
9.565	0
9.57	0
9.575	0
9.58	0
9.585	0
9.59	0
9.595	0
9.6	0
9.605	0
9.61	0
9.615	0
9.62	0
9.625	0
9.63	0
9.635	0
9.64	0
9.645	0
9.65	0
9.655	0
9.66	0
9.665	0
9.67	0
9.675	0
9.68	0
9.685	0
9.69	0
9.695	0
9.7	0
9.705	0
9.71	0
9.715	0
9.72	0
9.725	0
9.73	0
9.735	0
9.74	0
9.745	0
9.75	0
9.755	0
9.76	0
9.765	0
9.77	0
9.775	0
9.78	0
9.785	0
9.79	0
9.795	0
9.8	0
9.805	0
9.81	0
9.815	0
9.82	0
9.825	0
9.83	0
9.835	0
9.84	0
9.845	0
9.85	0
9.855	0
9.86	0
9.865	0
9.87	0
9.875	0
9.88	0
9.885	0
9.89	0
9.895	0
9.9	0
9.905	0
9.91	0
9.915	0
9.92	0
9.925	0.23913
9.93	0.23913
9.935	0.23913
9.94	0.23913
9.945	0.23913
9.95	0
9.955	0
9.96	0
9.965	0
9.97	0
9.975	0
9.98	0
9.985	0
9.99	0
[truncated: 5,080 more rows]

## Sheet: Fig 1h
	Lesion length (cm)
	ZH11	osd2-1	osd2-2	osd2-3
	17.5	25.5	23	22
	17	25.5	21	23.5
	15.5	24.5	22	25
	16	26.5	19.5	23
	16.5	21	14.5	22.5
	13.5	26.5	17	22
	13	21	25	21
	16.5	21	22.5	21
	15.5	26	28.5	22
	16	20.5	26.5	24
	15.5	26.5	24	25.5
	13	25.5	22.5	17.5
	16	24.5	16.5	22
	14	21	17.5	14.5
	13.5	22	22.5	23.5
	15	25	23.5	22
	13.5	24.5	18.5	17.5
	14	21.5	24	15.5
	12.5	27.5	24	17.5
	14.5	22.5	16.5	21.5
Mean	14.925	23.925	21.45	21.15
SD	1.48035	2.34114	3.72014	3.06122
T.TEST		4.23071e-17	1.00559e-08	6.48391e-10

## Sheet: Fig 1i
	SA content (nmol/g FW)						SAG content (nmol/g FW)
	ZH11	osd2-1	osd2-2	osd2-3			ZH11	osd2-1	osd2-2	osd2-3
	242.979	1.59573	10.5265	0.816098			0.923137	0.0102573	0.0043813	0
	201.663	1.44744	4.30826	0.893524			0.877785	0.0034919	0.0122288	0
	207.332	3.70548	0.872771	0.794328			0.902135	0.0194435	0.0050958	0
	243.024	1.16938	1.19405	0.737004			0.951312	0.0112712	0	0
Mean	223.749	1.97951	4.22539	0.810239			0.913592	0.011116	0.00542648	0
SD	22.3507	1.16414	4.47734	0.0647748			0.0312373	0.00653798	0.0050636	0
T.TEST		1.07077e-06	1.26749e-06	1.02967e-06				2.05247e-09	1.87887e-09	1.67747e-09

## Sheet: Fig 1k
	Lesion length (cm)
	ZH11	osd3-1	osd3-2	osd3-3
	16	18.5	22	16.5
	17	17.5	19.5	23
	11.5	26	15.5	18
	13	23	19	14.5
	14	21.5	20	20
	13.5	18	23	19
	18	19.5	20	19.5
	21	24	18.5	22
	12.5	23.5	18	16
	13	24.5	17.5	14.5
	12.5	22.5	16.5	21
	10.5	23.5	26.5	19
	15.5	23	28	15.5
	16.5	27	19.5	16
	14.5	22	17.5	12
	13	22	16.5	22
	13.5	17.5	23	14.5
	10.5	22	20	25.5
	9.5	21.5	18	14.5
	8.5	20	17	14.5
Mean	13.7	21.85	19.775	17.875
SD	3.02794	2.68573	3.28664	3.58313
T.TEST		5.77642e-11	4.42869e-07	0.000299596

## Sheet: Fig 1l
	SA content (nmol/g FW)						SAG content (nmol/g FW)
	ZH11	osd3-1	osd3-2	osd3-3			ZH11	osd3-1	osd3-2	osd3-3
	216.079	8.36189	2.5097	27.0188			0.600297	0.046118	0.0200141	0.176897
	214.283	3.81367	21.9819	23.2805			0.512039	0.035455	0.290962	0.246494
	205.399	1.91532	16.1133	26.1601			0.457109	0.0152949	0.0487016	0.119436
	208.448	2.70931	2.79477	27.1919			0.449924	0.145845	0.0152324	0.320914
Mean	211.052	4.20005	10.8499	25.9128			0.504842	0.0606783	0.0937274	0.215935
SD	4.98183	2.88169	9.76505	1.81194			0.0694212	0.0581987	0.132318	0.0871597
T.TEST		4.87776e-10	2.80953e-08	5.79335e-10				6.47539e-05	0.00151106	0.00204328

## Sheet: Fig 1n
	Lesion length (cm)
	XS11	osd4-1	osd4-2	osd4-3
	9.5	11.5	11	12.5
	8	13	12.5	9.5
	9.5	8.5	13	12.5
	8.5	9.5	13.5	9.5
	6.5	11	12.5	12
	6.5	14	12	9.5
	8.5	16.5	11	11
	9.5	13.5	10	14.5
	7	14.5	10	13.5
	5	11.5	9	11.5
	7.5	12	8.5	12.5
	5.5	13.5	13.5	11.5
	8	13	12	11.5
	8.5	9.5	13	10.5
	7.5	9	12.5	17.5
	6	12.5	9.5	12.5
	7.5	10.5	11	12.5
	10	12.5	12.5	11.5
	7.5	13	12.5	11
	9.5	13.5	10	13.5
Mean	7.8	12.125	11.475	12.025
SD	1.42718	2.02533	1.53447	1.86713
T.TEST		2.04895e-09	1.83526e-09	1.0098e-09

## Sheet: Fig 1o
	SA content (nmol/g FW)						SAG content (nmol/g FW)
	XS11	osd4-1	osd4-2	osd4-3			XS11	osd4-1	osd4-2	osd4-3
	398.12	38.3336	28.4194	28.5651			3.51345	0.433726	0.134598	0.113842
	396.357	31.9779	30.7452	26.8709			3.09247	1.62177	0.0985558	0.0569571
	433.801	41.6994	31.021	31.8538			3.29362	0.402655	0.101238	0.156725
	322.818	42.5764	30.7668	33.6429			6.51797	0.114673	0.0874387	0.0900353
Mean	387.774	38.6468	30.2381	30.2332			4.10438	0.643206	0.105457	0.10439
SD	46.6133	4.80736	1.21893	3.07355			1.61822	0.668003	0.0203245	0.0419693
T.TEST		5.74986e-06	4.85765e-06	4.90963e-06				0.00750235	0.00259878	0.00259866
