# Supplementary material for: Complete biosynthesis of salicylic acid from phenylalanine in plants
Source: Nature. 2025 Jul 23;645(8079):218–27. doi: 10.1038/s41586-025-09175-9 (PMC12408352; doi:10.1038/s41586-025-09175-9)
Supplement: Supplementary file 15 — Source Data Fig. 2 [file 41586_2025_9175_MOESM15_ESM.xlsx]

## Sheet: Fig 2a
	Relative expresssion level to OsUBQ5				Mean	SD
	OSD1
root	0.000129336	8.77011e-05	0.000106786		0.000107941	2.08416e-05
stem	8.17513e-05	4.57894e-05	6.21248e-05		6.32218e-05	1.8006e-05
leaf	0.00112858	0.000694638	0.000880813		0.000901343	0.000217697
panicle	2.16984e-05	9.91695e-06	1.39154e-05		1.51769e-05	5.99115e-06
	AIM1
root	0.117	0.103	0.061		0.0936667	0.0291433
stem	0.107	0.119	0.223		0.149667	0.0637913
leaf	0.175	0.152	0.188		0.171667	0.01823
panicle	0.042	0.052	0.237		0.110333	0.10981
	OsKAT1
root	0.405	0.374	0.223		0.334	0.0973704
stem	0.375	0.664	0.463		0.500667	0.148136
leaf	0.207	0.154	0.205		0.188667	0.0300389
panicle	0.182	0.238	0.187		0.202333	0.0309892
	OsKAT2
root	0.129	0.139	0.047		0.105	0.0504777
stem	0.095	0.282	0.064		0.147	0.117936
leaf	0.076	0.077	0.071		0.0746667	0.00321455
panicle	0.019	0.024	0.02		0.021	0.00264575

## Sheet: Fig 2b
		Relative expresssion level to Mock							Mean		SD			T.TEST
	Hours after inoculation	Mock			Xoo				Mock	Xoo	Mock	Xoo
OSD1	0	1.048	0.953	1.001	1.048	0.953	1.001		1.00067	1.00067	0.0387843	0.0387843
	12	0.487	5.113	0.401	1.81	0.246	0.117		2.00033	0.724333	2.20127	0.769487		0.482211
	24	0.54	0.853	2.168	12.362	9.811	8.405		1.187	10.1927	0.705343	1.63783		0.00203304
	48	0.796	0.763	1.645	1.418	0.8	1.633		1.068	1.28367	0.408223	0.353088		0.602202
	72	0.894	0.645	1.736	0.254	0.239	0.268		1.09167	0.253667	0.466815	0.0118415		0.0641238
AIM1	0	0.905	1.09	1.014	0.905	1.09	1.014		1.003	1.003	0.0759254	0.0759254
	12	0.874	0.993	1.152	0.385	0.376	0.412		1.00633	0.391	0.113884	0.0152971		0.00162991
	24	1.59	0.7	0.898	0.073	0.064	0.068		1.06267	0.0683333	0.381542	0.00368179		0.0211037
	48	1.042	1.045	0.918	3.433	4.288	3.716		1.00167	3.81233	0.0591739	0.355637		0.000384725
	72	0.939	0.939	1.134	1.19	1.728	1.537		1.004	1.485	0.0919239	0.222694		0.0476588
OsKAT1	0	1.003	0.971	1.027	1.003	0.971	1.027		1.00033	1.00033	0.0229395	0.0229395
	12	0.764	1.32	0.992	0.456	0.34	0.298		1.02533	0.364667	0.228207	0.0668198		0.0171141
	24	0.902	1.204	0.921	2.671	2.55	2.349		1.009	2.52333	0.138104	0.132801		0.000364689
	48	1.046	0.904	1.057	1.562	1.512	1.681		1.00233	1.585	0.069677	0.0708849		0.00115582
	72	0.865	1.386	0.834	2.529	0.944	1.382		1.02833	1.61833	0.253225	0.668304		0.307852
OsKAT2	0	0.901	0.934	1.188	0.901	0.934	1.188		1.00767	1.00767	0.128225	0.128225
	12	1.002	0.906	1.102	0.584	0.504	0.547		1.00333	0.545	0.0800222	0.0326905		0.00169219
	24	0.86	1.081	1.076	0.732	0.709	0.739		1.00567	0.726667	0.103022	0.0128149		0.0190935
	48	0.878	1.031	1.105	0.867	0.874	0.813		1.00467	0.851333	0.0945245	0.027256		0.0922133
	72	1.16	0.872	0.989	3.097	1.724	1.977		1.007	2.266	0.118262	0.596614		0.0429262
