# Supplementary material for: Complete biosynthesis of salicylic acid from phenylalanine in plants
Source: Nature. 2025 Jul 23;645(8079):218–27. doi: 10.1038/s41586-025-09175-9 (PMC12408352; doi:10.1038/s41586-025-09175-9)
Supplement: Supplementary file 16 — Source Data Fig. 3 [file 41586_2025_9175_MOESM16_ESM.xlsx]

## Sheet: Fig 3a
	Relative expresssion level to OsUBQ5				Mean	SD
	OSD2
root	0.0547879	0.0341967	0.016176		0.0350535	0.0193202
leaf	0.0147822	0.0170983	0.00982042		0.0139003	0.00371824
stem	0.00723897	0.00860863	0.00464534		0.00683098	0.0020129
panicle	0.0145786	0.0158431	0.0429857		0.0244691	0.0160482
	OSD3
root	4.95883	5.09824	3.605		4.55403	0.824829
leaf	0.0281641	0.00728932	0.0187106		0.0180547	0.0104528
stem	0.108067	0.0688691	0.072293		0.0830764	0.0217102
panicle	2.15846	1.85318	1.97247		1.9947	0.15385
	OSD4
root	0.0301855	0.0366511	0.0532897		0.0400421	0.0119195
leaf	0.0105985	0.00445611	0.0145786		0.00987774	0.00509961
stem	0.00765172	0.00445611	0.00564035		0.00591606	0.00161555
panicle	0.0236831	0.040386	0.01418		0.026083	0.0132668

## Sheet: Fig 3b
		Relative expresssion level to Mock							Mean		SD			T.TEST
	Hours after inoculation	Mock			Xoo				Mock	Xoo	Mock	Xoo
OSD2	0	0.913	1.209	0.906	0.913	1.209	0.906		1.00933	1.00933	0.172952	0.172952
	12	0.989	0.627	1.613	0.055	0.21	0.068		1.07633	0.111	0.498768	0.0859826		0.0298342
	24	1.708	1.124	0.521	12.045	8.703	9.848		1.11767	10.1987	0.593525	1.69837		0.000943252
	48	2.24	0.713	0.626	1.092	0.223	0.253		1.193	0.522667	0.907771	0.493285		0.323977
	72	1.767	0.919	0.616	0.201	0.092	0.152		1.10067	0.148333	0.596617	0.0545924		0.051204
OSD3	0	1.444	0.849	0.816	1.444	0.849	0.816		1.03633	1.03633	0.353435	0.353435
	12	0.914	0.932	1.173	0.286	0.441	0.109		1.00633	0.278667	0.144618	0.166121		0.00461563
	24	1.739	0.819	0.702	7.18	22.175	12.427		1.08667	13.9273	0.567958	7.60925		0.0434715
	48	1.043	0.84	1.142	0.789	0.607	0.548		1.00833	0.648	0.153956	0.125622		0.0348166
	72	4.108	0.468	0.52	0.152	0.233	0.251		1.69867	0.212	2.08671	0.0527352		0.284883
OSD4	0	1.492	0.967	0.693	1.492	0.967	0.693		1.05067	1.05067	0.406018	0.406018
	12	1.249	0.832	0.963	1.127	1.298	0.712		1.01467	1.04567	0.213247	0.301348		0.891394
	24	1.222	0.951	0.861	1.926	2.958	2.58		1.01133	2.488	0.18791	0.522115		0.00996144
	48	1.044	0.657	1.458	0.715	1.658	2.127		1.053	1.5	0.400576	0.719138		0.400195
	72	5.18	0.465	0.415	0.217	0.152	0.235		2.02	0.201333	2.73675	0.0436616		0.313906
