# Supplementary material for: Complete biosynthesis of salicylic acid from phenylalanine in plants
Source: Nature. 2025 Jul 23;645(8079):218–27. doi: 10.1038/s41586-025-09175-9 (PMC12408352; doi:10.1038/s41586-025-09175-9)
Supplement: Supplementary file 17 — Source Data Fig. 4 [file 41586_2025_9175_MOESM17_ESM.xlsx]

## Sheet: Fig 4b
		13C6-SA content (nmol/g FW)
		C. reinhardtii	M. polymorpha	S. palustre	S. moellendorffii	G. biloba	P. elliottii	N. colorata	O. sativa	Z. mays	S. bicolor	S. melongena	C. annuum	N. tabacum	A. thaliana	B. napus	G. max	S. babylonica	P. canadensis
		ND	ND	ND	ND	0.017194	0.031478	0.004618	0.901263	0.00174	0.013261	0.020225	0.01645	0.005375	ND	ND	0.18564	0.035707	0.002791
		ND	ND	ND	ND	0.014771	0.022231	0.00334	1.16187	0.002332	0.015305	0.018238	0.021978	0.0039	ND	ND	0.175251	0.025862	0.005303
		ND	ND	ND	ND	0.013753	0.038485	0.002264	0.877899	0.001021	0.009483	0.019352	0.022355	0.004202	ND	ND	0.43186	0.025486	0.006494
	Mean	ND	ND	ND	ND	0.0152393	0.0307313	0.00340733	0.980343	0.00169767	0.012683	0.0192717	0.020261	0.00449233	ND	ND	0.26425	0.0290183	0.00486267
	SD	ND	ND	ND	ND	0.00176766	0.00815268	0.00117844	0.157638	0.000656524	0.00295372	0.000995933	0.0033058	0.000779183	ND	ND	0.145247	0.00579561	0.00189036
		13C6-SAG content (nmol/g FW)
		C. reinhardtii	M. polymorpha	S. palustre	S. moellendorffii	G. biloba	P. elliottii	N. colorata	O. sativa	Z. mays	S. bicolor	S. melongena	C. annuum	N. tabacum	A. thaliana	B. napus	G. max	S. babylonica	P. canadensis
		ND	ND	ND	ND	ND	1.79476	ND	0.577334	0.007532	0.02406	ND	0.371125	ND	ND	ND	0.201287	4.36547	0.89104
		ND	ND	ND	ND	ND	1.68059	ND	0.333123	0.004181	0.02565	ND	0.77664	ND	ND	ND	0.258323	6.23274	0.283748
		ND	ND	ND	ND	ND	2.64059	ND	0.203286	0.036523	0.028263	ND	0.096181	ND	ND	ND	0.30592	2.64918	0.705616
	Mean	ND	ND	ND	ND	ND	2.03865	ND	0.371248	0.0160787	0.025991	ND	0.414649	ND	ND	ND	0.255177	4.4158	0.626801
	SD	ND	ND	ND	ND	ND	0.524417	ND	0.189916	0.0177844	0.00212215	ND	0.342311	ND	ND	ND	0.0523874	1.79231	0.311223

## Sheet: Fig 4c 
		SA content (nmol/g FW)							SAG content (nmol/g FW)
		NN	nsd1-1	nsd1-2	nsd3-1	nsd3-2			NN	nsd1-1	nsd1-2	nsd3-1	nsd3-2
		1.41966	0.475545	1.08202	0.348321	0.285393			16.8889	0.76369	4.5665	0.00934314	0.0492217
		2.50918	0.598816	0.987762	0.210397	0.372125			36.5021	0.76308	4.64282	0.0106155	0.00918069
		3.34828	0.556214	1.27813	0.237729	0.234057			50.9338	0.117326	8.05577	0.00781899	0.0230974
	Mean	2.4257	0.543525	1.11597	0.265483	0.297192		Mean	34.7749	0.548032	5.75503	0.00925921	0.0271666
	SD	0.967018	0.0626075	0.148129	0.0730304	0.0697863		SD	17.088	0.373002	1.99287	0.00140014	0.0203283
	T.TEST		0.0281955	0.0812391	0.0181745	0.0190619		T.TEST		0.0256204	0.0431716	0.0243651	0.0244051

## Sheet: Fig 4d 
		SA content (nmol/g FW)						SAG content (nmol/g FW)
		B104	zsd3-1	zsd3-2				B104	zsd3-1	zsd3-2
		0.862655	0.806457	1.20683				0.447683	0.0196335	0.0185017
		0.873644	0.756631	0.894136				0.282786	0.0205553	0.0188805
		0.93578	1.29847	0.742194				0.273982	0.00797771	0.00604218
		0.964424	0.614412	0.878661				0.233494	0.00969035	0.010907
		1.33908	0.970446	1.48075				0.461631	0.0190867	0.0281641
	Mean	0.995117	0.889284	1.04051			Mean	0.339915	0.0153887	0.0164991
	SD	0.196899	0.261742	0.2992			SD	0.106495	0.00603701	0.00846128
	T.TEST		0.490551	0.784062			T.TEST		0.000137384	0.000142199
