# Supplementary material for: Complete biosynthesis of salicylic acid from phenylalanine in plants
Source: Nature. 2025 Jul 23;645(8079):218–27. doi: 10.1038/s41586-025-09175-9 (PMC12408352; doi:10.1038/s41586-025-09175-9)
Supplement: Supplementary file 18 — Source Data Fig. 5 [file 41586_2025_9175_MOESM18_ESM.xlsx]

## Sheet: Fig 5a
	SA content (nnmol/g FW)
	XS11	OSD1-OE#10	OSD1-OE#20		ZH11	OsKAT2-OE#1	OsKAT2-OE#2		ZH11	OSD2-OE#1	OSD2-OE#9		ZH11	OSD3-OE#2	OSD3-OE#8		ZH11	OSD4-OE#2	OSD4-OE#5
	240.188	521.312	447.868		204.124	169.507	290.644		157.691	209.604	218.309		230.166	205.408	248.531		191.205	148.917	163.945
	281.077	632.092	513.854		263.706	314.264	238.215		235.75	220.854	158.528		204.618	184.509	187.312		161.623	151.567	155.599
	248.074	626.698	350.827		224.516	279.059	140.998		200.042	255.193	197.433		194.306	195.575	215.251		178.302	108.684	139.596
	237.939	548.282	459.064		181.168	262.849	252.66		241.254	184.026	222.718		211.292	161.07	173.704		159.346	191.171	146.738
Mean	251.82	582.096	442.903		218.378	256.42	230.63		208.684	217.419	199.247		210.096	186.64	206.2		172.619	150.084	151.47
SD	19.9832	55.7585	67.8181		35.0242	61.7892	63.7142		38.5932	29.5233	29.3004		15.0951	19.0652	33.0989		14.9978	33.693	10.584
T.TEST		3.1004e-05	0.00165543			0.325262	0.747589			0.731509	0.710339			0.101974	0.837496			0.267522	0.0607407
	SAG content (nnmol/g FW)
	XS11	OSD1-OE#10	OSD1-OE#20		ZH11	OsKAT2-OE#1	OsKAT2-OE#2		ZH11	OSD2-OE#1	OSD2-OE#9		ZH11	OSD3-OE#2	OSD3-OE#8		ZH11	OSD4-OE#2	OSD4-OE#5
	0.552875	3.08884	2.49397		15.687	8.53923	6.93219		10.0626	10.0115	5.33992		0.520609	0.400299	0.501157		0.421404	0.31379	0.387056
	0.508358	4.49258	2.09041		1.41972	7.95113	7.94236		0.482099	14.4421	1.27536		0.460228	0.316902	0.476032		0.408312	0.308384	0.343144
	0.584576	3.85448	1.07299		9.98966	10.8442	15.0672		21.914	3.41948	3.662		0.768131	0.329688	0.348974		0.492969	0.311952	0.220163
	0.655597	3.2876	2.6324		17.982	5.20248	6.90394		16.9372	2.13628	2.0659		0.933643	0.314642	0.41344		0.442789	0.534907	0.231742
Mean	0.575352	3.68087	2.07244		11.2696	8.13427	9.21142		12.349	7.50233	3.08579		0.670653	0.340383	0.434901		0.441369	0.367258	0.295526
SD	0.0619614	0.630918	0.704856		7.37627	2.31926	3.9336		9.28425	5.7712	1.80101		0.220195	0.0404897	0.0681314		0.0372198	0.111789	0.0824483
T.TEST		6.50854e-05	0.00549036			0.448349	0.639925			0.409368	0.0978384			0.0256019	0.0867667			0.25513	0.0180358

## Sheet: Fig 5c
	Lesion length (cm)
	XS11	OSD1-OE#10	OSD1-OE#20
	9.5	2.5	4
	6	2	5
	8.5	2	2
	6	3	5.5
	9.5	5.5	3
	6.5	6	7
	7.5	5.5	4.5
	6.5	4	3
	6.5	5	4.5
	7.5	4.5	3
	7.5	5	5.5
	8	3	5
	8.5	4	3.5
	7	3	7
	9.5	4.5	4.5
	7	4	3
	10.5	3.5	3.5
	9	4.5	4.5
	6	3.5	4
	7.5	4	5
Mean	7.725	3.95	4.35
SD	1.35214	1.14593	1.30888
T.TEST		1.29693e-11	1.07107e-09
