# Supplementary material for: Complete biosynthesis of salicylic acid from phenylalanine in plants
Source: Nature. 2025 Jul 23;645(8079):218–27. doi: 10.1038/s41586-025-09175-9 (PMC12408352; doi:10.1038/s41586-025-09175-9)
Supplement: Supplementary file 19 — Source Data Extended Data Fig. 1 [file 41586_2025_9175_MOESM19_ESM.xlsx]

## Sheet: Extended data Fig.1a
	SA content (nmol/g FW)
	XS11	osd1-3		WYJ3	osd1-4		IRBB7	osd1-5		WYJ8	osd1-6		XS11	osd1-1	OSD1-C#4	OSD1-C#7
	72.9074	8.71354		99.2691	6.58749		118.287	10.5855		98.1561	3.64219		183.292	17.3001	240.839	279.413
	118.46	14.3691		125.721	2.45004		182.731	15.0716		67.6658	2.93808		208.322	10.8978	217.809	183.114
	49.8045	12.1151		118.225	4.63472		90.6357	9.82899		73.4982	4.43144		157.08	7.60595	211.505	132.564
Mean	80.3905	11.7326		114.405	4.55742		130.551	11.8287		79.7734	3.67057		182.898	11.9346	223.384	198.363
SD	34.934	2.8471		13.6335	2.0698		47.2564	2.83379		16.1848	0.747087		25.6229	4.92953	15.4417	74.6026
T.TEST		0.0274575			0.000159923			0.012218			0.00124182			0.000343736	0.079028	0.751243
	SAG content (nmol/g FW)
	XS11	osd1-3		WYJ3	osd1-4		IRBB7	osd1-5		WYJ8	osd1-6		XS11	osd1-1	OSD1-C#4	OSD1-C#7
	113.297	2.1013		3.37425	0.710763		171.063	1.11724		39.3018	0.414846		13.1971	0.137569	37.335	20.1179
	130.398	3.27747		8.75865	0.42107		129.103	1.54192		15.4157	0.282093		8.56719	0.0594184	55.75	7.53054
	244.893	2.35224		4.27621	0.774222		101.83	2.6234		22.4332	0.398546		25.3787	0.227624	32.8703	21.4177
Mean	162.863	2.577		5.4697	0.635351		133.999	1.76085		25.7169	0.365162		15.7143	0.141537	41.9851	16.3554
SD	71.5532	0.619462		2.8838	0.188266		34.8753	0.776581		12.277	0.0723998		8.68386	0.0841732	12.1279	7.67012
T.TEST		0.0178441			0.0442325			0.00278382			0.0232382			0.0360129	0.0380095	0.928265

## Sheet: Extended data Fig.1g
	SA content (nmol/g FW)					SAG content (nmol/g FW)
	ZH11	oskat1 kat2-1	oskat1 kat2-2			ZH11	oskat1 kat2-1	oskat1 kat2-2
	47.5094	25.0126	16.9221			109.122	35.6752	49.4254
	37.5776	21.3247	15.1571			98.7901	36.3184	42.5945
	29.7662	24.4581	13.7812			112.252	42.4812	46.9565
	53.5752	22.6841	11.1256			141.107	30.8217	33.4374
Mean	42.1071	23.3699	14.2465		Mean	115.317	36.3241	43.1034
SD	10.5438	1.6868	2.44575		SD	18.1293	4.78216	7.03572
T.TEST		0.0126787	0.00211933		T.TEST		0.000152382	0.000306618
