# Supplementary material for: Complete biosynthesis of salicylic acid from phenylalanine in plants
Source: Nature. 2025 Jul 23;645(8079):218–27. doi: 10.1038/s41586-025-09175-9 (PMC12408352; doi:10.1038/s41586-025-09175-9)
Supplement: Supplementary file 20 — Source Data Extended Data Fig. 2 [file 41586_2025_9175_MOESM20_ESM.xlsx]

## Sheet: Extended data Fig.2g
	pH	V (nmol mg-1 min-1)				Mean	SD
	5	1.17684	0.573237	1.93989		1.22999	0.684877
	6	11.142	11.3698	9.2629		10.5916	1.15631
	7	11.076	11.2252	9.49067		10.5973	0.961253
	7.5	12.2126	10.1171	14.7569		12.3622	2.32351
	8	11.0889	11.2825	14.0124		12.1279	1.63487
	9	8.80734	8.12401	8.77318		8.56818	0.385036
	10	8.22272	7.24328	5.25024		6.90541	1.51477

## Sheet: Extended data Fig.2h
	Temperature (°C)	V (nmol mg-1 min-1)				Mean	SD
	5	7.6305	5.40968	8.73521		7.25847	1.69369
	10	6.68523	5.93357	12.5505		8.38975	3.62283
	15	8.72762	7.46346	12.9529		9.71465	2.87473
	20	11.4951	9.63873	15.1703		12.1014	2.81517
	25	11.1231	13.5033	15.5806		13.4023	2.2305
	30	12.0418	12.2354	13.7387		12.6719	0.928892
	35	10.7055	12.2316	16.7188		13.2186	3.12579
	40	5.71338	3.32173	5.74755		4.92756	1.39079
	50	2.60044	3.92155	4.4796		3.6672	0.965051
	60	0.577033	2.27396	2.22841		1.69314	0.966842

## Sheet: Extended data Fig.2i
	Cinnamic acid (μM)	V (nmol mg-1 min-1)				Mean	SD
	6.91959	3.6918	4.06662	3.61344		3.79062	0.242216
	22.7992	6.50832	6.13021	5.90927		6.1826	0.302942
	35.9456	7.57356	7.39133	7.37311		7.446	0.110841
	55.4341	10.1558	9.24467	9.36995		9.59013	0.493851
	71.1967	9.55369	8.88403	8.18703		8.87492	0.683374

## Sheet: Extended data Fig.2j
		Relative enzyme activity (%)				Mean	SD
	Cinnamic acid	79.5379	112.462	108		100	17.8605
	Benzoic acid	23.2846	8.44559	10.0242		13.9181	8.1499
	Ferulic acid	0.428493	0.184897	0.582871		0.398754	0.200647
	Sinapic acid	ND	ND	ND		ND	ND
	Salicylic acid	ND	ND	ND		ND	ND
	Coumaric acid	14.0343	9.57705	0.361398		7.99091	6.97308
