# Supplementary material for: Complete biosynthesis of salicylic acid from phenylalanine in plants
Source: Nature. 2025 Jul 23;645(8079):218–27. doi: 10.1038/s41586-025-09175-9 (PMC12408352; doi:10.1038/s41586-025-09175-9)
Supplement: Supplementary file 21 — Source Data Extended Data Fig. 5 [file 41586_2025_9175_MOESM21_ESM.xlsx]

## Sheet: Extended data Fig.5e
	pH	V (nmol mg-1 min-1)				Mean	SD
	4	0.051715	0.0262543	0.0285706		0.0355133	0.0140788
	5	0.257408	0.465292	0.988783		0.570494	0.376866
	6	1.11853	1.17241	0.974851		1.0886	0.102127
	7	1.16991	0.565246	1.44236		1.05917	0.448919
	7.5	0.631862	0.701215	0.852461		0.728513	0.112804
	8	0.580483	0.505632	0.402258		0.496124	0.0894922
	9	0.387687	0.503687	0.594519		0.495298	0.103671
	10	0.303066	0.215718	0.258995		0.25926	0.0436743

## Sheet: Extended data Fig.5f
	Temperature (°C)	V (nmol mg-1 min-1)				Mean	SD
	5	2.92359	3.60953	3.42225		3.31846	0.354555
	10	2.81548	3.20879	3.09795		3.04074	0.2028
	15	2.41611	2.76784	2.53317		2.57237	0.179112
	20	1.76438	1.7751	1.23557		1.59168	0.308452
	25	1.42923	1.37557	0.793099		1.1993	0.352801
	30	0.430378	0.83207	0.847486		0.703311	0.236493
	35	0.362884	0.333167	0.218549		0.304867	0.0762154
	40	0.128993	0.1105	0.155323		0.131605	0.0225254
	50	0.128993	0	0.0878061		0.0722663	0.0658856
	60	0	0	0		0	0

## Sheet: Extended data Fig.5g
	Benzoyl-CoA (μM)	V (nmol mg-1 min-1)				Mean	SD
	100	1.6785	2.25038	1.98711		1.972	0.286236
	350	7.01625	8.30486	8.33845		7.88652	0.753863
	700	17.7795	20.2918	19.5368		19.2027	1.289
	1050	29.3863	26.7366	37.3152		31.146	5.50449
	1400	36.727	47.5507	90.7851		58.3543	28.6026
	1750	64.0303	69.6574	69.2618		67.6498	3.14083
	2100	66.0671	78.9348	88.7973		77.9331	11.3982
	2800	122.438	114.405	95.2598		110.701	13.9623

## Sheet: Extended data Fig.5h
	Benzyl alcohol (μM)	V (nmol mg-1 min-1)				Mean	SD
	30	1.13269	1.2485	1.57256		1.31792	0.228004
	50	2.44576	2.05376	1.85787		2.11913	0.299348
	70	3.70773	3.44087	2.22185		3.12348	0.792158
	100	5.97275	5.63805	5.31449		5.64176	0.329143
	200	20.9487	18.6941	13.2196		17.6208	3.97476
	300	26.0253	20.3472	18.8519		21.7415	3.78453
	500	26.376	24.329	24.4972		25.0674	1.13641

## Sheet: Extended data Fig.5i
		Relative enzyme activity (%)				Mean	SD
	Benzoyl-CoA	114.087	97.3145	88.5988		100	12.9544
	Cinnamoyl-CoA	11.2587	10.4658	10.0624		10.5956	0.608621
	Acetyl-CoA	21.4207	20.2983	29.0285		23.5825	4.74966
	Benzoylacetyl-CoA	4.70568	6.28435	5.47235		5.48746	0.789443

## Sheet: Extended data Fig.5j
		Relative enzyme activity (%)				Mean	SD
	Benzyl alcohol	102.211	86.371	111.418		100	12.669
	3-Hydroxybenzyl alcohol	77.5147	87.3982	107.879		90.9307	15.4874
	Cinnamyl alcohol	7.69761	5.91256	21.0572		11.5558	8.27675
	Coniferyl alcohol	27.5836	23.5438	37.9932		29.7069	7.45506
	Sinapyl alcohol	0.0688964	11.5495	10.9295		7.51597	6.4568
