# Supplementary material for: Complete biosynthesis of salicylic acid from phenylalanine in plants
Source: Nature. 2025 Jul 23;645(8079):218–27. doi: 10.1038/s41586-025-09175-9 (PMC12408352; doi:10.1038/s41586-025-09175-9)
Supplement: Supplementary file 22 — Source Data Extended Data Fig. 6 [file 41586_2025_9175_MOESM22_ESM.xlsx]

## Sheet: Extended data Fig.6h
	pH	V (nmol mg-1 min-1)				Mean	SD
	4.0	0.00018	0.000233	0.000225		0.000212667	2.85715e-05
	5.0	0.000222	0.000102	0.000175		0.000166333	6.04676e-05
	6.0	0.000811	0.000958	0.000605		0.000791333	0.00017732
	6.5	0.000964	0.000263	0.000786		0.000671	0.000364375
	7.0	0.001368	0.00103	0.001383		0.00126033	0.000199615
	7.5	0.000676	0.000409	0.000734		0.000606333	0.000173339
	8.0	0.000972	0.000797	0.0002		0.000656333	0.000404767
	9.0	0.000634	0.0007106	0.0004629		0.0006025	0.000126819
	10.0	0.000547	0.000546	0.000258		0.000450333	0.000166566

## Sheet: Extended data Fig.6i
	Temperature (°C)	V (nmol mg-1 min-1)				Mean	SD
	4	0.0130772	0.012325	0.0096716		0.0116913	0.00178906
	10	0.012687	0.010677	0.014143		0.0125023	0.00174036
	20	0.017701	0.019633	0.014269		0.017201	0.00271673
	30	0.020961	0.020461	0.017546		0.019656	0.00184434
	40	0.007691	0.008159	0.010315		0.00872167	0.00139957
	50	0.0040232	0.0034763	0.0049341		0.00414453	0.000736435

## Sheet: Extended data Fig.6j
		Relative enzyme activity (%)				Mean	SD
	Benzyl benzoate	106.74	109.92	83.34		100	14.5153
	Methyl benzoate	ND	ND	ND		ND	ND
	Ethyl benzoate	ND	ND	ND		ND	ND
	Phenylethyl benzoate	ND	ND	ND		ND	ND
	Phenyl benzoate	ND	ND	ND		ND	ND
	Benzoic acid	ND	ND	ND		ND	ND
