# Supplementary material for: Complete biosynthesis of salicylic acid from phenylalanine in plants
Source: Nature. 2025 Jul 23;645(8079):218–27. doi: 10.1038/s41586-025-09175-9 (PMC12408352; doi:10.1038/s41586-025-09175-9)
Supplement: Supplementary file 23 — Source Data Extended Data Fig. 7 [file 41586_2025_9175_MOESM23_ESM.xlsx]

## Sheet: Extended data Fig.7f
	pH	V (nmol mg-1 min-1)				Mean	SD
	4	0.0141256	0.00774945	0.00395647		0.0086105	0.00513895
	5	0.0130029	0.0169267	0.0131664		0.0143654	0.0022197
	6	0.221955	0.235067	0.224603		0.227208	0.00693326
	7	0.36551	0.354393	0.325292		0.348398	0.0207687
	8	0.388617	0.43374	0.352322		0.39156	0.0407888
	9	0.371254	0.389238	0.349347		0.369946	0.019978
	10	0.326349	0.319809	0.271089		0.305749	0.030194

## Sheet: Extended data Fig.7g
	Temperature (°C)	V (nmol mg-1 min-1)				Mean	SD
	5	0.18821	0.188505	0.182619		0.186445	0.0033164
	10	0.215023	0.203153	0.215268		0.211148	0.00692469
	15	0.238189	0.208908	0.214156		0.220418	0.0156126
	20	0.234642	0.253476	0.230914		0.239677	0.0120944
	25	0.225077	0.212619	0.237486		0.225061	0.0124335
	30	0.227072	0.227808	0.221284		0.225388	0.00357282
	35	0.25122	0.244402	0.233612		0.243078	0.00887835
	40	0.224129	0.212162	0.226778		0.221023	0.00778744
	50	0.270659	0.226859	0.219061		0.23886	0.0278133
	60	0.191268	0.183273	0.191022		0.188521	0.00454659

## Sheet: Extended data Fig.7h
	Benzyl salicylate (μM)	V (nmol mg-1 min-1)				Mean	SD
	20	1.2116	1.16255	1.3195		1.23121	0.0802937
	40	1.90887	2.01089	2.02756		1.98244	0.0642574
	80	2.73556	2.97589	2.88564		2.86569	0.121401
	160	4.15099	4.48353	3.83807		4.15753	0.32278
	240	6.54897	7.01884	6.46952		6.67911	0.296888
	400	8.24659	8.59875	8.53891		8.46142	0.188436
	600	10.0139	10.8379	10.4357		10.4291	0.412035
	1000	11.6869	11.4122	9.77402		10.9577	1.03425

## Sheet: Extended data Fig.7i
		Relative enzyme activity (%)				Mean	SD
	Benzyl salicylate	90.9828	105.895	103.122		100	7.93134
	Phenethyl salicylate	67.2483	77.2043	73.4249		72.6258	5.02589
	Phenyl salicylate	54.5691	92.9548	83.9577		77.1606	20.0753
	Methyl salicylate	0.190001	0.536347	0.888897		0.538415	0.349452
	Ethyl salicylate	0.732364	1.37767	2.241		1.45034	0.756938
	Phenylethyl benzoate	22.2471	34.2386	39.6319		32.0392	8.89863
	Benzyl benzoate	14.2399	15.2296	18.8299		16.0998	2.41558
	Methyl benzoate	ND	ND	ND		ND	ND
	Ethyl benzoate	ND	ND	ND		ND	ND
