# Supplementary material for: Complete biosynthesis of salicylic acid from phenylalanine in plants
Source: Nature. 2025 Jul 23;645(8079):218–27. doi: 10.1038/s41586-025-09175-9 (PMC12408352; doi:10.1038/s41586-025-09175-9)
Supplement: Supplementary file 24 — Source Data Extended Data Fig. 8 [file 41586_2025_9175_MOESM24_ESM.xlsx]

## Sheet: Extended data Fig.8a
	Mock			Xoo					Mock			Xoo					mock			Xoo					Mock			Xoo
	XS11	osd1-1	osd1-2	XS11	osd1-1	osd1-2			ZH11	osd2-1	osd2-2	ZH11	osd2-1	osd2-2			ZH11	osd3-1	osd3-2	ZH11	osd3-1	osd3-2			XS11	osd4-1	osd4-2	XS11	osd4-1	osd4-2
Total SA content（nmol/g FW）	214.264	9.22282	11.8822	249.479	21.7055	25.814		Total SA content（nmol/g FW）	103.399	4.91678	1.93938	100.329	4.84502	6.96795		Total SA content（nmol/g FW）	87.2536	3.51799	2.36212	109.427	3.56468	4.9784		Total SA content（nmol/g FW）	153.135	22.5151	25.5978	166.108	25.7682	16.7588
	225.233	9.10241	11.0592	192.473	21.0356	27.7127			122.348	4.27644	2.89671	117.387	4.07816	6.00892			106.341	2.77952	3.63755	102.329	7.7885	7.28413			141.691	28.2944	21.6995	162.344	26.979	13.7541
	225.429	9.24941	8.80632	203.153	28.2423	22.4018			89.0715	2.82299	2.25696	119.326	4.98032	3.39331			108.652	3.47166	2.84627	81.7936	5.40437	7.64291			198.478	23.0844	21.9216	172.377	25.6847	18.3217
	185.229	6.77862	9.57545	186.324	26.8524	21.6417			89.2813	3.00165	2.49695	98.6431	4.1677	4.00658			90.3771	4.08288	2.33184	79.3888	3.54339	4.26026			135.139	34.4965	15.6219	209.009	28.8576	23.6962
Mean	212.539	8.58831	10.3308	207.857	24.459	24.3926		Mean	101.025	3.75447	2.3975	108.921	4.5178	5.09419		Mean	98.1561	3.46301	2.79445	93.2346	5.07524	6.04143		Mean	157.111	27.0976	21.2102	177.46	26.8224	18.1327
SD	18.9393	1.20816	1.3943	28.6057	3.62137	2.8621		SD	15.7176	1.00959	0.403618	10.9453	0.460742	1.67567		SD	10.9017	0.533698	0.609487	14.9165	2.00819	1.67448		SD	28.5634	5.57617	4.13223	21.4361	1.48014	4.16526
Multiple comparisons								Multiple comparisons								Multiple comparisons								Multiple comparisons
LSD								LSD								LSD								LSD
		Mean difference	Standard error	Significance	95% confidence interval					Mean difference	Standard error	Significance	95% confidence interval					Mean difference	Standard error	Significance	95% confidence interval					Mean difference	Standard error	Significance	95% confidence interval
					Lower limit	Upper limit							Lower limit	Upper limit							Lower limit	Upper limit							Lower limit	Upper limit
XS11-Mock	osd1-1-Mock	203.95049*	10.0071	6.95451e-14	182.926	224.975		ZH11-Mock	osd2-1-Mock	97.27057*	5.56061	9.59381e-13	85.5882	108.953		ZH11-Mock	osd3-1 Mock	94.69304*	5.39167	8.96176e-13	83.3656	106.021		XS11-Mock	osd4-1 Mock	130.01325*	10.5794	3.43583e-10	107.787	152.24
	osd1-2-Mock	202.20799*	10.0071	8.06628e-14	181.184	223.232			osd2-2-Mock	98.62754*	5.56061	7.57414e-13	86.9451	110.31			osd3-2 Mock	95.36161*	5.39167	7.94798e-13	84.0341	106.689			osd4-2 Mock	135.90066*	10.5794	1.67305e-10	113.674	158.127
	XS11-Xoo	4.68144	10.0071	0.645533	-16.3426	25.7055			ZH11-Xoo	-7.89636	5.56061	0.172681	-19.5788	3.78604			ZH11-Xoo	4.92143	5.39167	0.37342	-6.40604	16.2489			XS11-Xoo	-20.3487	10.5794	0.0703897	-42.5752	1.87775
	osd1-1-Xoo	188.07983*	10.0071	2.80878e-13	167.056	209.104			osd2-1-Xoo	96.50724*	5.56061	1.09725e-12	84.8248	108.19			osd3-1 Xoo	93.08082*	5.39167	1.20084e-12	81.7533	104.408			osd4-1-Xoo	130.28848*	10.5794	3.32025e-10	108.062	152.515
	osd1-2-Xoo	188.14624*	10.0071	2.79181e-13	167.122	209.17			osd2-2-Xoo	95.93085*	5.56061	1.21509e-12	84.2484	107.613			osd3-2 Xoo	92.11463*	5.39167	1.43416e-12	80.7872	103.442			osd4-2-Xoo	138.97815*	10.5794	1.1601e-10	116.752	161.205
osd1-1-Mock	XS11-Mock	-203.95049*	10.0071	6.95451e-14	-224.975	-182.926		osd2-1-Mock.00	ZH11-Mock	-97.27057*	5.56061	9.59381e-13	-108.953	-85.5882		osd3-1 Mock	ZH11-Mock	-94.69304*	5.39167	8.96176e-13	-106.021	-83.3656		osd4-1 Mock	XS11-Mock	-130.01325*	10.5794	3.43583e-10	-152.24	-107.787
	osd1-2-Mock	-1.7425	10.0071	0.863709	-22.7666	19.2816			osd2-2-Mock	1.35696	5.56061	0.809966	-10.3254	13.0394			osd3-2 Mock	0.668567	5.39167	0.902689	-10.6589	11.996			osd4-2 Mock	5.8874	10.5794	0.584724	-16.3391	28.1139
	XS11-Xoo	-199.26906*	10.0071	1.03865e-13	-220.293	-178.245			ZH11-Xoo	-105.16694*	5.56061	2.52217e-13	-116.849	-93.4845			ZH11-Xoo	-89.77161*	5.39167	2.22135e-12	-101.099	-78.4441			XS11-Xoo	-150.36200*	10.5794	3.16608e-11	-172.588	-128.136
	osd1-1-Xoo	-15.8707	10.0071	0.130163	-36.8947	5.1534			osd2-1-Xoo	-0.763334	5.56061	0.892337	-12.4457	10.9191			osd3-1 Xoo	-1.61222	5.39167	0.768349	-12.9397	9.71526			osd4-1-Xoo	0.275232	10.5794	0.979531	-21.9513	22.5017
	osd1-2-Xoo	-15.8042	10.0071	0.131677	-36.8283	5.21982			osd2-2-Xoo	-1.33972	5.56061	0.812331	-13.0221	10.3427			osd3-2 Xoo	-2.57841	5.39167	0.638249	-13.9059	8.74907			osd4-2-Xoo	8.96489	10.5794	0.407904	-13.2616	31.1914
osd1-2-Mock	XS11-Mock	-202.20799*	10.0071	8.06628e-14	-223.232	-181.184		osd2-2-Mock	ZH11-Mock	-98.62754*	5.56061	7.57414e-13	-110.31	-86.9451		osd3-2 Mock	ZH11-Mock	-95.36161*	5.39167	7.94798e-13	-106.689	-84.0341		osd4-2 Mock	XS11-Mock	-135.90066*	10.5794	1.67305e-10	-158.127	-113.674
	osd1-1-Mock	1.7425	10.0071	0.863709	-19.2816	22.7666			osd2-1-Mock	-1.35696	5.56061	0.809966	-13.0394	10.3254			osd3-1 Mock	-0.668567	5.39167	0.902689	-11.996	10.6589			osd4-1 Mock	-5.8874	10.5794	0.584724	-28.1139	16.3391
	XS11-Xoo	-197.52656*	10.0071	1.20857e-13	-218.551	-176.502			ZH11-Xoo	-106.52390*	5.56061	2.0233e-13	-118.206	-94.8415			ZH11-Xoo	-90.44018*	5.39167	1.95863e-12	-101.768	-79.1127			XS11-Xoo	-156.24940*	10.5794	1.67039e-11	-178.476	-134.023
	osd1-1-Xoo	-14.1282	10.0071	0.175057	-35.1522	6.8959			osd2-1-Xoo	-2.1203	5.56061	0.707439	-13.8027	9.56211			osd3-1 Xoo	-2.28079	5.39167	0.677291	-13.6083	9.04669			osd4-1-Xoo	-5.61217	10.5794	0.602262	-27.8387	16.6143
	osd1-2-Xoo	-14.0617	10.0071	0.176991	-35.0858	6.96232			osd2-2-Xoo	-2.69669	5.56061	0.633552	-14.3791	8.98572			osd3-2 Xoo	-3.24698	5.39167	0.554538	-14.5745	8.0805			osd4-2-Xoo	3.07749	10.5794	0.774457	-19.149	25.304
XS11-Xoo	XS11-Mock	-4.68144	10.0071	0.645533	-25.7055	16.3426		ZH11-Xoo	ZH11-Mock	7.89636	5.56061	0.172681	-3.78604	19.5788		ZH11-Xoo	ZH11-Mock	-4.92143	5.39167	0.37342	-16.2489	6.40604		XS11-Xoo	XS11-Mock	20.3487	10.5794	0.0703897	-1.87775	42.5752
	osd1-1-Mock	199.26906*	10.0071	1.03865e-13	178.245	220.293			osd2-1-Mock	105.16694*	5.56061	2.52217e-13	93.4845	116.849			osd3-1 Mock	89.77161*	5.39167	2.22135e-12	78.4441	101.099			osd4-1 Mock	150.36200*	10.5794	3.16608e-11	128.136	172.588
	osd1-2-Mock	197.52656*	10.0071	1.20857e-13	176.502	218.551			osd2-2-Mock	106.52390*	5.56061	2.0233e-13	94.8415	118.206			osd3-2 Mock	90.44018*	5.39167	1.95863e-12	79.1127	101.768			osd4-2 Mock	156.24940*	10.5794	1.67039e-11	134.023	178.476
	osd1-1-Xoo	183.39839*	10.0071	4.32772e-13	162.374	204.422			osd2-1-Xoo	104.40360*	5.56061	2.85832e-13	92.7212	116.086			osd3-1 Xoo	88.15939*	5.39167	3.01951e-12	76.8319	99.4869			osd4-1-Xoo	150.63723*	10.5794	3.07139e-11	128.411	172.864
	osd1-2-Xoo	183.46481*	10.0071	4.30097e-13	162.441	204.489			osd2-2-Xoo	103.82721*	5.56061	3.14326e-13	92.1448	115.51			osd3-2 Xoo	87.19320*	5.39167	3.63803e-12	75.8657	98.5207			osd4-2-Xoo	159.32689*	10.5794	1.20557e-11	137.1	181.553
osd1-1-Xoo	XS11-Mock	-188.07983*	10.0071	2.80878e-13	-209.104	-167.056		osd2-1-Xoo	ZH11-Mock	-96.50724*	5.56061	1.09725e-12	-108.19	-84.8248		osd3-1 Xoo	ZH11-Mock	-93.08082*	5.39167	1.20084e-12	-104.408	-81.7533		osd4-1-Xoo	XS11-Mock	-130.28848*	10.5794	3.32025e-10	-152.515	-108.062
	osd1-1-Mock	15.8707	10.0071	0.130163	-5.1534	36.8947			osd2-1-Mock	0.763334	5.56061	0.892337	-10.9191	12.4457			osd3-1 Mock	1.61222	5.39167	0.768349	-9.71526	12.9397			osd4-1 Mock	-0.275232	10.5794	0.979531	-22.5017	21.9513
	osd1-2-Mock	14.1282	10.0071	0.175057	-6.8959	35.1522			osd2-2-Mock	2.1203	5.56061	0.707439	-9.56211	13.8027			osd3-2 Mock	2.28079	5.39167	0.677291	-9.04669	13.6083			osd4-2 Mock	5.61217	10.5794	0.602262	-16.6143	27.8387
	XS11-Xoo	-183.39839*	10.0071	4.32772e-13	-204.422	-162.374			ZH11-Xoo	-104.40360*	5.56061	2.85832e-13	-116.086	-92.7212			ZH11-Xoo	-88.15939*	5.39167	3.01951e-12	-99.4869	-76.8319			XS11-Xoo	-150.63723*	10.5794	3.07139e-11	-172.864	-128.411
	osd1-2-Xoo	0.0664144	10.0071	0.994778	-20.9577	21.0905			osd2-2-Xoo	-0.57639	5.56061	0.918589	-12.2588	11.106			osd3-2 Xoo	-0.96619	5.39167	0.859782	-12.2937	10.3613			osd4-2-Xoo	8.68966	10.5794	0.422179	-13.5368	30.9162
osd1-2-Xoo	XS11-Mock	-188.14624*	10.0071	2.79181e-13	-209.17	-167.122		osd2-2-Xoo	ZH11-Mock	-95.93085*	5.56061	1.21509e-12	-107.613	-84.2484		osd3-2 Xoo	ZH11-Mock	-92.11463*	5.39167	1.43416e-12	-103.442	-80.7872		osd4-2-Xoo	XS11-Mock	-138.97815*	10.5794	1.1601e-10	-161.205	-116.752
	osd1-1-Mock	15.8042	10.0071	0.131677	-5.21982	36.8283			osd2-1-Mock	1.33972	5.56061	0.812331	-10.3427	13.0221			osd3-1 Mock	2.57841	5.39167	0.638249	-8.74907	13.9059			osd4-1 Mock	-8.96489	10.5794	0.407904	-31.1914	13.2616
	osd1-2-Mock	14.0617	10.0071	0.176991	-6.96232	35.0858			osd2-2-Mock	2.69669	5.56061	0.633552	-8.98572	14.3791			osd3-2 Mock	3.24698	5.39167	0.554538	-8.0805	14.5745			osd4-2 Mock	-3.07749	10.5794	0.774457	-25.304	19.149
	XS11-Xoo	-183.46481*	10.0071	4.30097e-13	-204.489	-162.441			ZH11-Xoo	-103.82721*	5.56061	3.14326e-13	-115.51	-92.1448			ZH11-Xoo	-87.19320*	5.39167	3.63803e-12	-98.5207	-75.8657			XS11-Xoo	-159.32689*	10.5794	1.20557e-11	-181.553	-137.1
	osd1-1-Xoo	-0.0664144	10.0071	0.994778	-21.0905	20.9577			osd2-1-Xoo	0.57639	5.56061	0.918589	-11.106	12.2588			osd3-1 Xoo	0.96619	5.39167	0.859782	-10.3613	12.2937			osd4-1-Xoo	-8.68966	10.5794	0.422179	-30.9162	13.5368
*. The significance level of the mean difference is 0.05.								*. The significance level of the mean difference is 0.05.								*. The significance level of the mean difference is 0.05.								*. The significance level of the mean difference is 0.05.

## Sheet: Extended data Fig.8b
	BB content（nmol/g FW）
	Mock			Xoo					Mock			Xoo					Mock			Xoo					Mock			Xoo
	XS11	osd1-1	osd1-2	XS11	osd1-1	osd1-2			ZH11	osd2-1	osd2-2	ZH11	osd2-1	osd2-2			ZH11	osd3-1	osd3-2	ZH11	osd3-1	osd3-2			XS11	osd4-1	osd4-2	XS11	osd4-1	osd4-2
	0.144613	0.268035	0.225819	0.640155	0.43255	0.535397			0.189278	0.166735	0.352073	1.2583	0.346682	0.612597			0.296594	0.468963	0.469342	0.65831	61.3762	62.2606			0.532762	0.179386	0.352548	1.38976	1.15894	1.65848
	0.306065	0.222268	0.280349	1.3258	0.687079	0.464531			0.205531	0.169868	0.450176	1.11373	0.571813	0.258905			0.293763	0.575685	0.367006	0.416525	50.8849	58.6737			0.221553	0.173105	0.223278	2.3303	1.19971	1.19959
	0.196514	0.442411	0.275127	0.779725	0.399267	0.957114			0.179003	0.374708	0.350302	0.427268	0.37948	0.681252			0.348888	0.513421	0.789371	0.543471	102.916	30.667			0.499993	0.334149	0.339344	1.73029	1.12649	1.20038
Mean	0.215731	0.310905	0.260432	0.915225	0.506299	0.652347		Mean	0.191271	0.237104	0.384184	0.933099	0.432658	0.517585		Mean	0.313082	0.519356	0.541906	0.539435	71.7258	50.5338		Mean	0.418103	0.22888	0.305057	1.81678	1.16171	1.35282
SD	0.0824236	0.116164	0.0300889	0.362348	0.157442	0.266303		SD	0.0133757	0.119179	0.0571579	0.443986	0.121622	0.226638		SD	0.0310415	0.053608	0.220334	0.120943	27.5165	17.2983		SD	0.171004	0.0912197	0.0711295	0.476195	0.036687	0.264713
Multiple comparisons								Multiple comparisons								Multiple comparisons								Multiple comparisons
LSD								LSD								LSD								LSD
		Mean difference	Standard error	Significance	95% confidence interval					Mean difference	Standard error	Significance	95% confidence interval					Mean difference	Standard error	Significance	95% confidence interval					Mean difference	Standard error	Significance	95% confidence interval
					Lower limit	Upper limit							Lower limit	Upper limit							Lower limit	Upper limit							Lower limit	Upper limit
XS11-Mock	osd1-1-Mock	-0.0951741	0.166064	0.577147	-0.456996	0.266648		ZH11-Mock	osd2-1-Mock	0.0311436	0.181314	0.866484	-0.363905	0.426193		ZH11-Mock	osd3-1 Mock	-0.206275	10.8344	0.985123	-23.8124	23.3998		XS11-Mock	osd4-1 Mock	0.189222	0.194595	0.350049	-0.234763	0.613208
	osd1-2-Mock	-0.0447013	0.166064	0.792363	-0.406524	0.317121			osd2-2-Mock	-0.115937	0.181314	0.534563	-0.510986	0.279112			osd3-2 Mock	-0.228825	10.8344	0.983497	-23.8349	23.3773			osd4-2 Mock	0.113046	0.194595	0.572037	-0.31094	0.537031
	XS11-Xoo	-.69949*	0.166064	0.00120548	-1.06132	-0.337672			ZH11-Xoo	-.66485151*	0.181314	0.00322548	-1.0599	-0.269803			ZH11-Xoo	-0.226354	10.8344	0.983675	-23.8324	23.3797			XS11-Xoo	-1.39868*	0.194595	1.10531e-05	-1.82267	-0.974696
	osd1-1-Xoo	-0.290568	0.166064	0.105666	-0.652391	0.071254			osd2-1-Xoo	-0.164411	0.181314	0.382372	-0.55946	0.230638			osd3-1 Xoo	-71.41275*	10.8344	2.57002e-05	-95.0188	-47.8067			osd4-1-Xoo	-.74361*	0.194595	0.00243356	-1.1676	-0.319627
	osd1-2-Xoo	-.43662*	0.166064	0.0220078	-0.798439	-0.0747945			osd2-2-Xoo	-0.249337	0.181314	0.194209	-0.644386	0.145712			osd3-2 Xoo	-50.22071*	10.8344	0.000574812	-73.8268	-26.6146			osd4-2-Xoo	-.93472*	0.194595	0.00043103	-1.3587	-0.510732
osd1-1-Mock	XS11-Mock	0.0951741	0.166064	0.577147	-0.266648	0.456996		osd2-1-Mock	ZH11-Mock	-0.0311436	0.181314	0.866484	-0.426193	0.363905		osd3-1 Mock	ZH11-Mock	0.206275	10.8344	0.985123	-23.3998	23.8124		osd4-1 Mock	XS11-Mock	-0.189222	0.194595	0.350049	-0.613208	0.234763
	osd1-2-Mock	0.0504729	0.166064	0.766382	-0.311349	0.412295			osd2-2-Mock	-0.14708	0.181314	0.433051	-0.542129	0.247969			osd3-2 Mock	-0.0225499	10.8344	0.998374	-23.6286	23.5835			osd4-2 Mock	-0.0761766	0.194595	0.702317	-0.500162	0.347809
	XS11-Xoo	-.60432*	0.166064	0.00339375	-0.966143	-0.242498			ZH11-Xoo	-.69599512*	0.181314	0.00235837	-1.09104	-0.300946			ZH11-Xoo	-0.0200792	10.8344	0.998552	-23.6262	23.586			XS11-Xoo	-1.58790*	0.194595	3.06793e-06	-2.01189	-1.16392
	osd1-1-Xoo	-0.195394	0.166064	0.26216	-0.557217	0.166428			osd2-1-Xoo	-0.195555	0.181314	0.301994	-0.590604	0.199494			osd3-1 Xoo	-71.20647*	10.8344	2.64221e-05	-94.8126	-47.6004			osd4-1-Xoo	-.93283*	0.194595	0.000438188	-1.35682	-0.508849
	osd1-2-Xoo	-0.341443	0.166064	0.062199	-0.703265	0.0203797			osd2-2-Xoo	-0.280481	0.181314	0.147835	-0.67553	0.114568			osd3-2 Xoo	-50.01443*	10.8344	0.000594001	-73.6205	-26.4083			osd4-2-Xoo	-1.12394*	0.194595	8.80016e-05	-1.54793	-0.699955
osd1-2-Mock	XS11-Mock	0.0447013	0.166064	0.792363	-0.317121	0.406524		osd2-2-Mock	ZH11-Mock	0.115937	0.181314	0.534563	-0.279112	0.510986		osd3-2 Mock	ZH11-Mock	0.228825	10.8344	0.983497	-23.3773	23.8349		osd4-2 Mock	XS11-Mock	-0.113046	0.194595	0.572037	-0.537031	0.31094
	osd1-1-Mock	-0.0504729	0.166064	0.766382	-0.412295	0.311349			osd2-1-Mock	0.14708	0.181314	0.433051	-0.247969	0.542129			osd3-1 Mock	0.0225499	10.8344	0.998374	-23.5835	23.6286			osd4-1 Mock	0.0761766	0.194595	0.702317	-0.347809	0.500162
	XS11-Xoo	-.65479*	0.166064	0.00195223	-1.01662	-0.292971			ZH11-Xoo	-.54891491*	0.181314	0.0105167	-0.943964	-0.153866			ZH11-Xoo	0.00247068	10.8344	0.999822	-23.6036	23.6086			XS11-Xoo	-1.51173*	0.194595	5.07129e-06	-1.93571	-1.08774
	osd1-1-Xoo	-0.245867	0.166064	0.164496	-0.607689	0.115955			osd2-1-Xoo	-0.0484747	0.181314	0.793737	-0.443524	0.346574			osd3-1 Xoo	-71.18392*	10.8344	2.65024e-05	-94.79	-47.5778			osd4-1-Xoo	-.85666*	0.194595	0.000861959	-1.28064	-0.432672
	osd1-2-Xoo	-.39192*	0.166064	0.0360495	-0.753738	-0.0300932			osd2-2-Xoo	-0.133401	0.181314	0.476022	-0.52845	0.261648			osd3-2 Xoo	-49.99188*	10.8344	0.000596139	-73.598	-26.3858			osd4-2-Xoo	-1.04776*	0.194595	0.000164196	-1.47175	-0.623778
XS11-Xoo	XS11-Mock	.69949*	0.166064	0.00120548	0.337672	1.06132		ZH11-Xoo	ZH11-Mock	.66485151*	0.181314	0.00322548	0.269803	1.0599		ZH11-Xoo	ZH11-Mock	0.226354	10.8344	0.983675	-23.3797	23.8324		XS11-Xoo	XS11-Mock	1.39868*	0.194595	1.10531e-05	0.974696	1.82267
	osd1-1-Mock	.60432*	0.166064	0.00339375	0.242498	0.966143			osd2-1-Mock	.69599512*	0.181314	0.00235837	0.300946	1.09104			osd3-1 Mock	0.0200792	10.8344	0.998552	-23.586	23.6262			osd4-1 Mock	1.58790*	0.194595	3.06793e-06	1.16392	2.01189
	osd1-2-Mock	.65479*	0.166064	0.00195223	0.292971	1.01662			osd2-2-Mock	.54891491*	0.181314	0.0105167	0.153866	0.943964			osd3-2 Mock	-0.00247068	10.8344	0.999822	-23.6086	23.6036			osd4-2 Mock	1.51173*	0.194595	5.07129e-06	1.08774	1.93571
	osd1-1-Xoo	.40893*	0.166064	0.0299033	0.0471042	0.770749			osd2-1-Xoo	.50044024*	0.181314	0.0172767	0.105391	0.895489			osd3-1 Xoo	-71.18639*	10.8344	2.64936e-05	-94.7925	-47.5803			osd4-1-Xoo	.65507*	0.194595	0.00560815	0.231084	1.07906
	osd1-2-Xoo	0.262878	0.166064	0.139408	-0.0989443	0.6247			osd2-2-Xoo	.41551436*	0.181314	0.040807	0.0204653	0.810563			osd3-2 Xoo	-49.99435*	10.8344	0.000595905	-73.6004	-26.3883			osd4-2-Xoo	.46396*	0.194595	0.0344943	0.0399786	0.887949
osd1-1-Xoo	XS11-Mock	0.290568	0.166064	0.105666	-0.071254	0.652391		osd2-1-Xoo	ZH11-Mock	0.164411	0.181314	0.382372	-0.230638	0.55946		osd3-1 Xoo	ZH11-Mock	71.41275*	10.8344	2.57002e-05	47.8067	95.0188		osd4-1-Xoo	XS11-Mock	.74361*	0.194595	0.00243356	0.319627	1.1676
	osd1-1-Mock	0.195394	0.166064	0.26216	-0.166428	0.557217			osd2-1-Mock	0.195555	0.181314	0.301994	-0.199494	0.590604			osd3-1 Mock	71.20647*	10.8344	2.64221e-05	47.6004	94.8126			osd4-1 Mock	.93283*	0.194595	0.000438188	0.508849	1.35682
	osd1-2-Mock	0.245867	0.166064	0.164496	-0.115955	0.607689			osd2-2-Mock	0.0484747	0.181314	0.793737	-0.346574	0.443524			osd3-2 Mock	71.18392*	10.8344	2.65024e-05	47.5778	94.79			osd4-2 Mock	.85666*	0.194595	0.000861959	0.432672	1.28064
	XS11-Xoo	-.40893*	0.166064	0.0299033	-0.770749	-0.0471042			ZH11-Xoo	-.50044024*	0.181314	0.0172767	-0.895489	-0.105391			ZH11-Xoo	71.18639*	10.8344	2.64936e-05	47.5803	94.7925			XS11-Xoo	-.65507*	0.194595	0.00560815	-1.07906	-0.231084
	osd1-2-Xoo	-0.146048	0.166064	0.396416	-0.507871	0.215774			osd2-2-Xoo	-0.0849259	0.181314	0.647898	-0.479975	0.310123			osd3-2 Xoo	21.192	10.8344	0.0741482	-2.41405	44.7981			osd4-2-Xoo	-0.191106	0.194595	0.345451	-0.615091	0.23288
osd1-2-Xoo	XS11-Mock	.43662*	0.166064	0.0220078	0.0747945	0.798439		osd2-2-Xoo	ZH11-Mock	0.249337	0.181314	0.194209	-0.145712	0.644386		osd3-2 Xoo	ZH11-Mock	50.22071*	10.8344	0.000574812	26.6146	73.8268		osd4-2-Xoo	XS11-Mock	.93472*	0.194595	0.00043103	0.510732	1.3587
	osd1-1-Mock	0.341443	0.166064	0.062199	-0.0203797	0.703265			osd2-1-Mock	0.280481	0.181314	0.147835	-0.114568	0.67553			osd3-1 Mock	50.01443*	10.8344	0.000594001	26.4083	73.6205			osd4-1 Mock	1.12394*	0.194595	8.80016e-05	0.699955	1.54793
	osd1-2-Mock	.39192*	0.166064	0.0360495	0.0300932	0.753738			osd2-2-Mock	0.133401	0.181314	0.476022	-0.261648	0.52845			osd3-2 Mock	49.99188*	10.8344	0.000596139	26.3858	73.598			osd4-2 Mock	1.04776*	0.194595	0.000164196	0.623778	1.47175
	XS11-Xoo	-0.262878	0.166064	0.139408	-0.6247	0.0989443			ZH11-Xoo	-.41551436*	0.181314	0.040807	-0.810563	-0.0204653			ZH11-Xoo	49.99435*	10.8344	0.000595905	26.3883	73.6004			XS11-Xoo	-.46396*	0.194595	0.0344943	-0.887949	-0.0399786
	osd1-1-Xoo	0.146048	0.166064	0.396416	-0.215774	0.507871			osd2-1-Xoo	0.0849259	0.181314	0.647898	-0.310123	0.479975			osd3-1 Xoo	-21.192	10.8344	0.0741482	-44.7981	2.41405			osd4-1-Xoo	0.191106	0.194595	0.345451	-0.23288	0.615091
*. The significance level of the mean difference is 0.05.								*. The significance level of the mean difference is 0.05.								*. The significance level of the mean difference is 0.05.								*. The significance level of the mean difference is 0.05.

## Sheet: Extended data Fig.8c
	BS content（nmol/g FW）
	Mock			Xoo				Mock			Xoo					Mock			Xoo					Mock			Xoo
	XS11	osd1-1	osd1-2	XS11	osd1-1	osd1-2		ZH11	osd2-1	osd2-2	ZH11	osd2-1	osd2-2			ZH11	osd3-1	osd3-2	ZH11	osd3-1	osd3-2			XS11	osd4-1	osd4-2	XS11	osd4-1	osd4-2
	0.470766	0.947725	1.05824	1.38779	0.992707	0.881646		1.09419	1.13548	0.989982	1.97337	0.936786	0.732728			1.15175	0.811813	0.987824	1.35005	0.81693	0.918064			0.970879	0.779828	1.0265	1.40039	1.81509	7.51243
	0.465778	0.965982	0.877442	2.50953	0.987898	0.58037		0.938619	0.629529	1.09521	1.84374	0.749197	0.628058			1.12232	0.942542	1.25681	1.19986	0.637485	0.746533			0.535981	1.02046	1.07513	2.01209	3.59671	4.50222
	0.639484	1.03458	0.824663	1.33624	1.00261	0.652494		0.648646	1.11747	0.721233	1.04377	0.655776	0.842755			1.26597	1.05951	1.10845	1.63011	1.05629	1.24563			0.856476	0.827853	1.08291	1.97098	4.32111	4.87224
Mean	0.525343	0.982762	0.920114	1.74452	0.994405	0.704837		0.893819	0.960827	0.935474	1.6203	0.780586	0.734513			1.18001	0.937955	1.1177	1.39334	0.836901	0.970075			0.787779	0.876047	1.06151	1.79449	3.2443	5.62896
SD	0.0988809	0.0457947	0.122494	0.663018	0.00750136	0.15731		0.226126	0.287054	0.192854	0.503474	0.143111	0.10736			0.0758832	0.123912	0.134732	0.218369	0.210114	0.25358			0.22544	0.127349	0.0305684	0.341916	1.28964	1.64159
Multiple comparisons								Multiple comparisons								Multiple comparisons								Multiple comparisons
LSD								LSD								LSD								LSD
		Mean difference	Standard error	Significance	95% confidence interval					Mean difference	Standard error	Significance	95% confidence interval					Mean difference	Standard error	Significance	95% confidence interval					Mean difference	Standard error	Significance	95% confidence interval
					Lower limit	Upper limit							Lower limit	Upper limit							Lower limit	Upper limit							Lower limit	Upper limit
XS11-Mock	osd1-1-Mock	-0.45742	0.233637	0.0739125	-0.96647	0.0516311		ZH11-Mock	osd2-1-Mock	-0.0670084	0.225146	0.771082	-0.55756	0.423544		XS11-Mock	osd4-1 Mock	0.24206	0.147347	0.126353	-0.0789818	0.563102		XS11-Mock	osd4-1 Mock	-0.0882683	0.710467	0.903182	-1.63624	1.45971
	osd1-2-Mock	-0.394772	0.233637	0.116878	-0.903822	0.114279			osd2-2-Mock	-0.0416554	0.225146	0.856308	-0.532207	0.448897			osd4-2 Mock	0.0623199	0.147347	0.679816	-0.258722	0.383362			osd4-2 Mock	-0.273736	0.710467	0.706764	-1.82171	1.27424
	XS11-Xoo	-1.21918*	0.233637	0.000215328	-1.72823	-0.710129			ZH11-Xoo	-.72647703*	0.225146	0.00726382	-1.21703	-0.235925			XS11-Xoo	-0.213327	0.147347	0.173296	-0.534369	0.107715			XS11-Xoo	-1.00671	0.710467	0.181927	-2.55469	0.541264
	osd1-1-Xoo	-0.469062	0.233637	0.0677388	-0.978113	0.0399889			osd2-1-Xoo	0.113233	0.225146	0.624117	-0.377319	0.603785			osd4-1-Xoo	.34311*	0.147347	0.0381668	0.0220717	0.664156			osd4-1-Xoo	-2.45653*	0.710467	0.0047379	-4.0045	-0.908551
	osd1-2-Xoo	-0.179494	0.233637	0.457185	-0.688545	0.329557			osd2-2-Xoo	0.159306	0.225146	0.492729	-0.331246	0.649858			osd4-2-Xoo	0.20994	0.147347	0.179701	-0.111102	0.530982			osd4-2-Xoo	-4.84119*	0.710467	1.86508e-05	-6.38916	-3.29321
osd1-1-Mock	XS11-Mock	0.45742	0.233637	0.0739125	-0.0516311	0.96647		osd2-1-Mock.00	ZH11-Mock	0.0670084	0.225146	0.771082	-0.423544	0.55756		osd4-1 Mock	XS11-Mock	-0.24206	0.147347	0.126353	-0.563102	0.0789818		osd4-1 Mock	XS11-Mock	0.0882683	0.710467	0.903182	-1.45971	1.63624
	osd1-2-Mock	0.062648	0.233637	0.793143	-0.446403	0.571699			osd2-2-Mock	0.025353	0.225146	0.912204	-0.465199	0.515905			osd4-2 Mock	-0.17974	0.147347	0.245957	-0.500782	0.141302			osd4-2 Mock	-0.185468	0.710467	0.798479	-1.73344	1.36251
	XS11-Xoo	-.76176*	0.233637	0.00682297	-1.27081	-0.25271			ZH11-Xoo	-.65946867*	0.225146	0.0126259	-1.15002	-0.168917			XS11-Xoo	-.45539*	0.147347	0.0093524	-0.776429	-0.134345			XS11-Xoo	-0.918442	0.710467	0.220441	-2.46642	0.629532
	osd1-1-Xoo	-0.0116422	0.233637	0.961077	-0.520693	0.497409			osd2-1-Xoo	0.180241	0.225146	0.438954	-0.310311	0.670793			osd4-1-Xoo	0.101053	0.147347	0.505862	-0.219989	0.422095			osd4-1-Xoo	-2.36826*	0.710467	0.00596068	-3.91623	-0.820282
	osd1-2-Xoo	0.277926	0.233637	0.257223	-0.231125	0.786976			osd2-2-Xoo	0.226314	0.225146	0.334647	-0.264238	0.716866			osd4-2-Xoo	-0.0321202	0.147347	0.8311	-0.353162	0.288922			osd4-2-Xoo	-4.75292*	0.710467	2.22843e-05	-6.30089	-3.20494
osd1-2-Mock	XS11-Mock	0.394772	0.233637	0.116878	-0.114279	0.903822		osd2-2-Mock	ZH11-Mock	0.0416554	0.225146	0.856308	-0.448897	0.532207		osd4-2 Mock	XS11-Mock	-0.0623199	0.147347	0.679816	-0.383362	0.258722		osd4-2 Mock	XS11-Mock	0.273736	0.710467	0.706764	-1.27424	1.82171
	osd1-1-Mock	-0.062648	0.233637	0.793143	-0.571699	0.446403			osd2-1-Mock	-0.025353	0.225146	0.912204	-0.515905	0.465199			osd4-1 Mock	0.17974	0.147347	0.245957	-0.141302	0.500782			osd4-1 Mock	0.185468	0.710467	0.798479	-1.36251	1.73344
	XS11-Xoo	-.82441*	0.233637	0.00415718	-1.33346	-0.315358			ZH11-Xoo	-.68482167*	0.225146	0.010242	-1.17537	-0.19427			XS11-Xoo	-0.275647	0.147347	0.0859604	-0.596689	0.0453953			XS11-Xoo	-0.732974	0.710467	0.322568	-2.28095	0.815001
	osd1-1-Xoo	-0.0742902	0.233637	0.755971	-0.583341	0.434761			osd2-1-Xoo	0.154888	0.225146	0.504569	-0.335664	0.64544			osd4-1-Xoo	0.280794	0.147347	0.0809274	-0.0402482	0.601836			osd4-1-Xoo	-2.18279*	0.710467	0.00967483	-3.73076	-0.634814
	osd1-2-Xoo	0.215278	0.233637	0.374984	-0.293773	0.724328			osd2-2-Xoo	0.200961	0.225146	0.389631	-0.289591	0.691513			osd4-2-Xoo	0.14762	0.147347	0.336189	-0.173422	0.468662			osd4-2-Xoo	-4.56745*	0.710467	3.26072e-05	-6.11542	-3.01947
XS11-Xoo	XS11-Mock	1.21918*	0.233637	0.000215328	0.710129	1.72823		ZH11-Xoo	ZH11-Mock	.72647703*	0.225146	0.00726382	0.235925	1.21703		XS11-Xoo	XS11-Mock	0.213327	0.147347	0.173296	-0.107715	0.534369		XS11-Xoo	XS11-Mock	1.00671	0.710467	0.181927	-0.541264	2.55469
	osd1-1-Mock	.76176*	0.233637	0.00682297	0.25271	1.27081			osd2-1-Mock	.65946867*	0.225146	0.0126259	0.168917	1.15002			osd4-1 Mock	.45539*	0.147347	0.0093524	0.134345	0.776429			osd4-1 Mock	0.918442	0.710467	0.220441	-0.629532	2.46642
	osd1-2-Mock	.82441*	0.233637	0.00415718	0.315358	1.33346			osd2-2-Mock	.68482167*	0.225146	0.010242	0.19427	1.17537			osd4-2 Mock	0.275647	0.147347	0.0859604	-0.0453953	0.596689			osd4-2 Mock	0.732974	0.710467	0.322568	-0.815001	2.28095
	osd1-1-Xoo	.75012*	0.233637	0.00748363	0.241068	1.25917			osd2-1-Xoo	.83970987*	0.225146	0.00287594	0.349158	1.33026			osd4-1-Xoo	.55644*	0.147347	0.00264088	0.235399	0.877483			osd4-1-Xoo	-1.44981	0.710467	0.0639175	-2.99779	0.0981599
	osd1-2-Xoo	1.03969*	0.233637	0.000792854	0.530635	1.54874			osd2-2-Xoo	.88578270*	0.225146	0.00198339	0.395231	1.37633			osd4-2-Xoo	.42327*	0.147347	0.0140224	0.102225	0.744309			osd4-2-Xoo	-3.83447*	0.710467	0.000160832	-5.38245	-2.2865
osd1-1-Xoo	XS11-Mock	0.469062	0.233637	0.0677388	-0.0399889	0.978113		osd2-1-Xoo	ZH11-Mock	-0.113233	0.225146	0.624117	-0.603785	0.377319		osd4-1-Xoo	XS11-Mock	-.34311*	0.147347	0.0381668	-0.664156	-0.0220717		osd4-1-Xoo	XS11-Mock	2.45653*	0.710467	0.0047379	0.908551	4.0045
	osd1-1-Mock	0.0116422	0.233637	0.961077	-0.497409	0.520693			osd2-1-Mock	-0.180241	0.225146	0.438954	-0.670793	0.310311			osd4-1 Mock	-0.101053	0.147347	0.505862	-0.422095	0.219989			osd4-1 Mock	2.36826*	0.710467	0.00596068	0.820282	3.91623
	osd1-2-Mock	0.0742902	0.233637	0.755971	-0.434761	0.583341			osd2-2-Mock	-0.154888	0.225146	0.504569	-0.64544	0.335664			osd4-2 Mock	-0.280794	0.147347	0.0809274	-0.601836	0.0402482			osd4-2 Mock	2.18279*	0.710467	0.00967483	0.634814	3.73076
	XS11-Xoo	-.75012*	0.233637	0.00748363	-1.25917	-0.241068			ZH11-Xoo	-.83970987*	0.225146	0.00287594	-1.33026	-0.349158			XS11-Xoo	-.55644*	0.147347	0.00264088	-0.877483	-0.235399			XS11-Xoo	1.44981	0.710467	0.0639175	-0.0981599	2.99779
	osd1-2-Xoo	0.289568	0.233637	0.238892	-0.219483	0.798619			osd2-2-Xoo	0.0460728	0.225146	0.841287	-0.444479	0.536625			osd4-2-Xoo	-0.133174	0.147347	0.383883	-0.454216	0.187868			osd4-2-Xoo	-2.38466*	0.710467	0.00571139	-3.93263	-0.836685
osd1-2-Xoo	XS11-Mock	0.179494	0.233637	0.457185	-0.329557	0.688545		osd2-2-Xoo	ZH11-Mock	-0.159306	0.225146	0.492729	-0.649858	0.331246		osd4-2-Xoo	XS11-Mock	-0.20994	0.147347	0.179701	-0.530982	0.111102		osd4-2-Xoo	XS11-Mock	4.84119*	0.710467	1.86508e-05	3.29321	6.38916
	osd1-1-Mock	-0.277926	0.233637	0.257223	-0.786976	0.231125			osd2-1-Mock	-0.226314	0.225146	0.334647	-0.716866	0.264238			osd4-1 Mock	0.0321202	0.147347	0.8311	-0.288922	0.353162			osd4-1 Mock	4.75292*	0.710467	2.22843e-05	3.20494	6.30089
	osd1-2-Mock	-0.215278	0.233637	0.374984	-0.724328	0.293773			osd2-2-Mock	-0.200961	0.225146	0.389631	-0.691513	0.289591			osd4-2 Mock	-0.14762	0.147347	0.336189	-0.468662	0.173422			osd4-2 Mock	4.56745*	0.710467	3.26072e-05	3.01947	6.11542
	XS11-Xoo	-1.03969*	0.233637	0.000792854	-1.54874	-0.530635			ZH11-Xoo	-.88578270*	0.225146	0.00198339	-1.37633	-0.395231			XS11-Xoo	-.42327*	0.147347	0.0140224	-0.744309	-0.102225			XS11-Xoo	3.83447*	0.710467	0.000160832	2.2865	5.38245
	osd1-1-Xoo	-0.289568	0.233637	0.238892	-0.798619	0.219483			osd2-1-Xoo	-0.0460728	0.225146	0.841287	-0.536625	0.444479			osd4-1-Xoo	0.133174	0.147347	0.383883	-0.187868	0.454216			osd4-1-Xoo	2.38466*	0.710467	0.00571139	0.836685	3.93263
*. The significance level of the mean difference is 0.05.								*. The significance level of the mean difference is 0.05.								*. The significance level of the mean difference is 0.05.								*. The significance level of the mean difference is 0.05.

## Sheet: Extended data Fig.8d
	Mock			CA		BB				Mock			CA		BB				Mock			BB		BS				Mock			BS		SA
	XS11	osd1-1	osd1-2	osd1-1	osd1-2	osd1-1	osd1-2			ZH11	osd2-1	osd2-2	osd2-1	osd2-2	osd2-1	osd2-2			ZH11	osd3-1	osd3-2	osd3-1	osd3-2	osd3-1	osd3-2			XS11	osd4-1	osd4-2	osd4-1	osd4-2	osd4-1	osd4-2
Total SA content（nmol/g FW）	219.032	11.2246	8.27179	15.1601	19.6718	74.8901	99.0866		Total SA content（nmol/g FW）	271.492	6.26267	7.84753	6.79778	9.94197	112.275	103.637		Total SA content（nmol/g FW）	218.503	33.9571	25.6984	19.4614	15.3257	138.702	89.3938		Total SA content（nmol/g FW）	164.093	23.3987	20.6452	21.2495	30.0138	278.647	253.326
	207.569	9.28172	9.54943	10.6265	14.9565	98.0166	128.699			164.651	8.64737	5.05315	14.2089	11.136	101.616	85.8123			150.854	40.8553	19.8208	15.4384	10.4154	119.799	54.4976			247.833	30.5126	63.3191	15.4185	23.3265	226.037	216.656
	245.595	40.0553	4.75162	9.68453	14.5552	125.774	116.644			267.469	8.26021	10.6329	8.41996	9.19109	88.9056	58.1783			152.877	4.7325	21.0283	14.8652	16.2314	114.547	48.8506			223.713	28.6802	6.40505	25.7877	26.9262	263.709	259.867
	193.335	8.50164	4.82415	6.7527	10.9069	134.89	84.1613			177.832	4.43886	7.70805	11.8228	9.14961	71.7496	68.0093			226.475	5.55423	29.0309	16.1615	10.4137	76.6039	116.143			188.175	28.2276	34.1403	13.5096	27.5189	218.043	218.573
Mean	216.383	17.2658	6.84925	10.5559	15.0226	108.393	107.148		Mean	220.361	6.90228	7.81041	10.3124	9.85468	93.6365	78.9093		Mean	187.177	21.2748	23.8946	16.4816	13.0966	112.413	77.2212		Mean	205.954	27.7048	31.1274	18.9913	26.9464	246.609	237.105
SD	22.1304	15.2361	2.43692	3.48458	3.5952	27.2904	19.5617		SD	56.9968	1.94652	2.27895	3.33655	0.92861	17.4401	20.0642		SD	40.9122	18.8416	4.26018	2.05612	3.1189	26.0288	31.54		SD	37.1381	3.03593	24.2656	5.60075	2.75928	29.2009	22.6775
	Multiple comparisons									Multiple comparisons									Multiple comparisons									Multiple comparisons
	LSD									LSD									LSD									LSD
			Mean difference	Standard error	Significance	95% confidence interval						Mean difference	Standard error	Significance	95% confidence interval						Mean difference	Standard error	Significance	95% confidence interval						Mean difference	Standard error	Significance	95% confidence interval
						Lower limit	Upper limit								Lower limit	Upper limit								Lower limit	Upper limit								Lower limit	Upper limit
	XS11-Mock	osd1-1-mock	199.11672*	11.5892	7.63843e-14	175.016	223.218			ZH11-MOCK	osd2-1-Mock	213.45843*	16.853	2.67256e-11	178.411	248.506			ZH11-Mock	osd3-1-Mock	165.90268*	16.3296	1.46717e-09	131.943	199.862			XS11-Mock	osd4-1 Mock	178.24887*	15.5454	1.67693e-10	145.92	210.577
		osd1-2-mock	209.53328*	11.5892	2.79343e-14	185.432	233.634				osd2-2-Mock	212.55030*	16.853	2.89393e-11	177.503	247.598				osd3-2-Mock	163.28285*	16.3296	1.9402e-09	129.324	197.242				osd4-2 Mock	174.82624*	15.5454	2.38582e-10	142.498	207.155
		osd1-1-CA	205.82659*	11.5892	3.9752e-14	181.726	229.928				osd2-1-CA	210.04836*	16.853	3.60828e-11	175.001	245.096				osd3-1-BB	170.69583*	16.3296	8.8669e-10	136.737	204.655				osd4-1 BS	186.96233*	15.5454	6.98723e-11	154.634	219.291
		osd1-2-CA	201.35991*	11.5892	6.12714e-14	177.259	225.461				osd2-2-CA	210.50603*	16.853	3.46503e-11	175.458	245.554				osd3-2-BB	174.08091*	16.3296	6.24973e-10	140.122	208.04				osd4-2 BS	179.00729*	15.5454	1.55195e-10	146.679	211.336
		osd1-1-BB	107.98996*	11.5892	6.57405e-09	83.889	132.091				osd2-1-BB	126.72423*	16.853	2.19127e-07	91.6764	161.772				osd3-1-BS	74.76466*	16.3296	0.000163049	40.8054	108.724				osd4-1 SA	-40.65538*	15.5454	0.0161657	-72.9838	-8.327
		osd1-2-BB	109.23490*	11.5892	5.40263e-09	85.1339	133.336				osd2-2-BB	141.45138*	16.853	3.78354e-08	106.404	176.499				osd3-2-BS	109.95623*	16.3296	1.16024e-06	75.9969	143.916				osd4-2 SA	-31.1518	15.5454	0.0581467	-63.4802	1.17658
	osd1-1-mock	XS11-Mock	-199.11672*	11.5892	7.63843e-14	-223.218	-175.016			osd2-1-Mock	ZH11-MOCK	-213.45843*	16.853	2.67256e-11	-248.506	-178.411			osd3-1-Mock	ZH11-Mock	-165.90268*	16.3296	1.46717e-09	-199.862	-131.943			osd4-1 Mock	XS11-Mock	-178.24887*	15.5454	1.67693e-10	-210.577	-145.92
		osd1-2-mock	10.4166	11.5892	0.37894	-13.6844	34.5176				osd2-2-Mock	-0.908127	16.853	0.957536	-35.9559	34.1397				osd3-2-Mock	-2.61983	16.3296	0.874072	-36.5791	31.3395				osd4-2 Mock	-3.42263	15.5454	0.827865	-35.751	28.9057
		osd1-1-CA	6.70988	11.5892	0.568762	-17.3911	30.8109				osd2-1-CA	-3.41007	16.853	0.841597	-38.4579	31.6377				osd3-1-BB	4.79315	16.3296	0.772002	-29.1661	38.7525				osd4-1 BS	8.71345	15.5454	0.581058	-23.6149	41.0418
		osd1-2-CA	2.24319	11.5892	0.848381	-21.8578	26.3442				osd2-2-CA	-2.9524	16.853	0.862612	-38.0002	32.0954				osd3-2-BB	8.17823	16.3296	0.621705	-25.7811	42.1375				osd4-2 BS	0.758415	15.5454	0.96155	-31.57	33.0868
		osd1-1-BB	-91.12675*	11.5892	1.08485e-07	-115.228	-67.0258				osd2-1-BB	-86.73420*	16.853	4.24428e-05	-121.782	-51.6864				osd3-1-BS	-91.13802*	16.3296	1.54095e-05	-125.097	-57.1787				osd4-1 SA	-218.90425*	15.5454	3.61491e-12	-251.233	-186.576
		osd1-2-BB	-89.88182*	11.5892	1.34912e-07	-113.983	-65.7808				osd2-2-BB	-72.00705*	16.853	0.000338528	-107.055	-36.9593				osd3-2-BS	-55.94645*	16.3296	0.00253778	-89.9058	-21.9871				osd4-2 SA	-209.40067*	15.5454	8.39999e-12	-241.729	-177.072
	osd1-2-mock	XS11-Mock	-209.53328*	11.5892	2.79343e-14	-233.634	-185.432			osd2-2-Mock	ZH11-MOCK	-212.55030*	16.853	2.89393e-11	-247.598	-177.503			osd3-2-Mock	ZH11-Mock	-163.28285*	16.3296	1.9402e-09	-197.242	-129.324			osd4-2 Mock	XS11-Mock	-174.82624*	15.5454	2.38582e-10	-207.155	-142.498
		osd1-1-mock	-10.4166	11.5892	0.37894	-34.5176	13.6844				osd2-1-Mock	0.908127	16.853	0.957536	-34.1397	35.9559				osd3-1-Mock	2.61983	16.3296	0.874072	-31.3395	36.5791				osd4-1 Mock	3.42263	15.5454	0.827865	-28.9057	35.751
		osd1-1-CA	-3.70669	11.5892	0.752249	-27.8077	20.3943				osd2-1-CA	-2.50195	16.853	0.883399	-37.5497	32.5458				osd3-1-BB	7.41299	16.3296	0.654515	-26.5463	41.3723				osd4-1 BS	12.1361	15.5454	0.443698	-20.1923	44.4645
		osd1-2-CA	-8.17338	11.5892	0.488398	-32.2744	15.9276				osd2-2-CA	-2.04427	16.853	0.904607	-37.0921	33.0035				osd3-2-BB	10.7981	16.3296	0.515638	-23.1612	44.7574				osd4-2 BS	4.18105	15.5454	0.790587	-28.1473	36.5094
		osd1-1-BB	-101.54332*	11.5892	1.85875e-08	-125.644	-77.4423				osd2-1-BB	-85.82608*	16.853	4.81785e-05	-120.874	-50.7783				osd3-1-BS	-88.51818*	16.3296	2.23522e-05	-122.477	-54.5589				osd4-1 SA	-215.48162*	15.5454	4.88048e-12	-247.81	-183.153
		osd1-2-BB	-100.29838*	11.5892	2.28227e-08	-124.399	-76.1974				osd2-2-BB	-71.09892*	16.853	0.000385092	-106.147	-36.0511				osd3-2-BS	-53.32662*	16.3296	0.00369437	-87.2859	-19.3673				osd4-2 SA	-205.97803*	15.5454	1.14667e-11	-238.306	-173.65
	osd1-1-CA	XS11-Mock	-205.82659*	11.5892	3.9752e-14	-229.928	-181.726			osd2-1-CA	ZH11-MOCK	-210.04836*	16.853	3.60828e-11	-245.096	-175.001			osd3-1-BB	ZH11-Mock	-170.69583*	16.3296	8.8669e-10	-204.655	-136.737			osd4-1 BS	XS11-Mock	-186.96233*	15.5454	6.98723e-11	-219.291	-154.634
		osd1-1-mock	-6.70988	11.5892	0.568762	-30.8109	17.3911				osd2-1-Mock	3.41007	16.853	0.841597	-31.6377	38.4579				osd3-1-Mock	-4.79315	16.3296	0.772002	-38.7525	29.1661				osd4-1 Mock	-8.71345	15.5454	0.581058	-41.0418	23.6149
		osd1-2-mock	3.70669	11.5892	0.752249	-20.3943	27.8077				osd2-2-Mock	2.50195	16.853	0.883399	-32.5458	37.5497				osd3-2-Mock	-7.41299	16.3296	0.654515	-41.3723	26.5463				osd4-2 Mock	-12.1361	15.5454	0.443698	-44.4645	20.1923
		osd1-2-CA	-4.46669	11.5892	0.703803	-28.5677	19.6343				osd2-2-CA	0.457678	16.853	0.978591	-34.5901	35.5055				osd3-2-BB	3.38507	16.3296	0.837775	-30.5742	37.3444				osd4-2 BS	-7.95504	15.5454	0.614179	-40.2834	24.3733
		osd1-1-BB	-97.83663*	11.5892	3.44002e-08	-121.938	-73.7356				osd2-1-BB	-83.32413*	16.853	6.83921e-05	-118.372	-48.2763				osd3-1-BS	-95.93117*	16.3296	7.85708e-06	-129.89	-61.9719				osd4-1 SA	-227.61771*	15.5454	1.71238e-12	-259.946	-195.289
		osd1-2-BB	-96.59170*	11.5892	4.2428e-08	-120.693	-72.4907				osd2-2-BB	-68.59697*	16.853	0.000549224	-103.645	-33.5492				osd3-2-BS	-60.73961*	16.3296	0.00126768	-94.6989	-26.7803				osd4-2 SA	-218.11412*	15.5454	3.87298e-12	-250.442	-185.786
	osd1-2-CA	XS11-Mock	-201.35991*	11.5892	6.12714e-14	-225.461	-177.259			osd2-2-CA	ZH11-MOCK	-210.50603*	16.853	3.46503e-11	-245.554	-175.458			osd3-2-BB	ZH11-Mock	-174.08091*	16.3296	6.24973e-10	-208.04	-140.122			osd4-2 BS	XS11-Mock	-179.00729*	15.5454	1.55195e-10	-211.336	-146.679
		osd1-1-mock	-2.24319	11.5892	0.848381	-26.3442	21.8578				osd2-1-Mock	2.9524	16.853	0.862612	-32.0954	38.0002				osd3-1-Mock	-8.17823	16.3296	0.621705	-42.1375	25.7811				osd4-1 Mock	-0.758415	15.5454	0.96155	-33.0868	31.57
		osd1-2-mock	8.17338	11.5892	0.488398	-15.9276	32.2744				osd2-2-Mock	2.04427	16.853	0.904607	-33.0035	37.0921				osd3-2-Mock	-10.7981	16.3296	0.515638	-44.7574	23.1612				osd4-2 Mock	-4.18105	15.5454	0.790587	-36.5094	28.1473
		osd1-1-CA	4.46669	11.5892	0.703803	-19.6343	28.5677				osd2-1-CA	-0.457678	16.853	0.978591	-35.5055	34.5901				osd3-1-BB	-3.38507	16.3296	0.837775	-37.3444	30.5742				osd4-1 BS	7.95504	15.5454	0.614179	-24.3733	40.2834
		osd1-1-BB	-93.36995*	11.5892	7.35291e-08	-117.471	-69.269				osd2-1-BB	-83.78181*	16.853	6.41389e-05	-118.83	-48.734				osd3-1-BS	-99.31624*	16.3296	4.9112e-06	-133.276	-65.3569				osd4-1 SA	-219.66267*	15.5454	3.38404e-12	-251.991	-187.334
		osd1-2-BB	-92.12501*	11.5892	9.11872e-08	-116.226	-68.024				osd2-2-BB	-69.05465*	16.853	0.000514697	-104.102	-34.0069				osd3-2-BS	-64.12468*	16.3296	0.000773649	-98.084	-30.1654				osd4-2 SA	-210.15908*	15.5454	7.84457e-12	-242.487	-177.831
	osd1-1-BB	XS11-Mock	-107.98996*	11.5892	6.57405e-09	-132.091	-83.889			osd2-1-BB	ZH11-MOCK	-126.72423*	16.853	2.19127e-07	-161.772	-91.6764			osd3-1-BS	ZH11-Mock	-74.76466*	16.3296	0.000163049	-108.724	-40.8054			osd4-1 SA	XS11-Mock	40.65538*	15.5454	0.0161657	8.327	72.9838
		osd1-1-mock	91.12675*	11.5892	1.08485e-07	67.0258	115.228				osd2-1-Mock	86.73420*	16.853	4.24428e-05	51.6864	121.782				osd3-1-Mock	91.13802*	16.3296	1.54095e-05	57.1787	125.097				osd4-1 Mock	218.90425*	15.5454	3.61491e-12	186.576	251.233
		osd1-2-mock	101.54332*	11.5892	1.85875e-08	77.4423	125.644				osd2-2-Mock	85.82608*	16.853	4.81785e-05	50.7783	120.874				osd3-2-Mock	88.51818*	16.3296	2.23522e-05	54.5589	122.477				osd4-2 Mock	215.48162*	15.5454	4.88048e-12	183.153	247.81
		osd1-1-CA	97.83663*	11.5892	3.44002e-08	73.7356	121.938				osd2-1-CA	83.32413*	16.853	6.83921e-05	48.2763	118.372				osd3-1-BB	95.93117*	16.3296	7.85708e-06	61.9719	129.89				osd4-1 BS	227.61771*	15.5454	1.71238e-12	195.289	259.946
		osd1-2-CA	93.36995*	11.5892	7.35291e-08	69.269	117.471				osd2-2-CA	83.78181*	16.853	6.41389e-05	48.734	118.83				osd3-2-BB	99.31624*	16.3296	4.9112e-06	65.3569	133.276				osd4-2 BS	219.66267*	15.5454	3.38404e-12	187.334	251.991
		osd1-2-BB	1.24494	11.5892	0.915473	-22.856	25.3459				osd2-2-BB	14.7272	16.853	0.392079	-20.3206	49.7749				osd3-2-BS	35.19156*	16.3296	0.0429138	1.23226	69.1509				osd4-2 SA	9.50359	15.5454	0.547533	-22.8248	41.832
	osd1-2-BB	XS11-Mock	-109.23490*	11.5892	5.40263e-09	-133.336	-85.1339			osd2-2-BB	ZH11-MOCK	-141.45138*	16.853	3.78354e-08	-176.499	-106.404			osd3-2-BS	ZH11-Mock	-109.95623*	16.3296	1.16024e-06	-143.916	-75.9969			osd4-2 SA	XS11-Mock	31.1518	15.5454	0.0581467	-1.17658	63.4802
		osd1-1-mock	89.88182*	11.5892	1.34912e-07	65.7808	113.983				osd2-1-Mock	72.00705*	16.853	0.000338528	36.9593	107.055				osd3-1-Mock	55.94645*	16.3296	0.00253778	21.9871	89.9058				osd4-1 Mock	209.40067*	15.5454	8.39999e-12	177.072	241.729
		osd1-2-mock	100.29838*	11.5892	2.28227e-08	76.1974	124.399				osd2-2-Mock	71.09892*	16.853	0.000385092	36.0511	106.147				osd3-2-Mock	53.32662*	16.3296	0.00369437	19.3673	87.2859				osd4-2 Mock	205.97803*	15.5454	1.14667e-11	173.65	238.306
		osd1-1-CA	96.59170*	11.5892	4.2428e-08	72.4907	120.693				osd2-1-CA	68.59697*	16.853	0.000549224	33.5492	103.645				osd3-1-BB	60.73961*	16.3296	0.00126768	26.7803	94.6989				osd4-1 BS	218.11412*	15.5454	3.87298e-12	185.786	250.442
		osd1-2-CA	92.12501*	11.5892	9.11872e-08	68.024	116.226				osd2-2-CA	69.05465*	16.853	0.000514697	34.0069	104.102				osd3-2-BB	64.12468*	16.3296	0.000773649	30.1654	98.084				osd4-2 BS	210.15908*	15.5454	7.84457e-12	177.831	242.487
		osd1-1-BB	-1.24494	11.5892	0.915473	-25.3459	22.856				osd2-1-BB	-14.7272	16.853	0.392079	-49.7749	20.3206				osd3-1-BS	-35.19156*	16.3296	0.0429138	-69.1509	-1.23226				osd4-1 SA	-9.50359	15.5454	0.547533	-41.832	22.8248
	*. The significance level of the mean difference is 0.05.									*. The significance level of the mean difference is 0.05.									*. The significance level of the mean difference is 0.05.									*. The significance level of the mean difference is 0.05.
