# Supplementary material for: Complete biosynthesis of salicylic acid from phenylalanine in plants
Source: Nature. 2025 Jul 23;645(8079):218–27. doi: 10.1038/s41586-025-09175-9 (PMC12408352; doi:10.1038/s41586-025-09175-9)
Supplement: Supplementary file 25 — Source Data Extended Data Fig. 10 [file 41586_2025_9175_MOESM25_ESM.xlsx]

## Sheet: Extended data Fig.10a
	Relative expression level to OsUBQ5
	XS11	OSD1-OE#10	OSD1-OE#20		ZH11	OsKAT2-OE#1	OsKAT2-OE#2		ZH11	OSD2-OE#1	OSD2-OE#9		ZH11	OSD3-OE#2	OSD3-OE#8		ZH11	OSD4-OE#2	OSD4-OE#5
	0.0005055	0.0438889	0.0371627		0.175556	2.36199	1.90528		0.0586627	0.759124	0.159488		0.152128	0.886385	0.640372		0.0372093	0.115693	0.0859293
	0.000288328	0.032352	0.032352		0.189465	2.17347	1.93187		0.0277177	0.829619	0.153937		0.147889	0.994543	0.792344		0.0236955	0.139517	0.0983212
	0.000223103	0.0567199	0.0361465		0.236514	2.41162	1.8025		0.0309176	1.08589	0.0801604		0.13057	1.01907	0.614431		0.0289474	0.100136	0.0874302
Mean	0.000338977	0.0443203	0.0352204		0.200512	2.31569	1.87988		0.0390993	0.891544	0.131195		0.143529	0.966665	0.682382		0.0299507	0.118449	0.0905602
SD	0.000147855	0.0121897	0.00253553		0.0319456	0.125642	0.0683217		0.0170177	0.171959	0.0442844		0.0114213	0.0705977	0.0961084		0.00681256	0.0198344	0.00676297
TTEST		0.0033435	1.85206e-05			9.3293e-06	2.69994e-06			0.0010298	0.0282438			3.73573e-05	0.000646759			0.00186369	0.000397097

## Sheet: Extended data Fig.10b
	Plant height（cm）
	XS11	OSD1-OE#10	OSD1-OE#20
	93	77	75
	96	88	77
	94	88	85
	99	83	82
	89	84	84
	93	87	95
	96	80	84
	91	79	81
	93	77	87
	97	89	74
	97	75	88
	92	77	77
	98	83	95
	91	93	75
	86	90	78
Mean	93.6667	83.3333	82.4667
SD	3.57904	5.65264	6.77038
T.TEST		1.92193e-06	4.53443e-06

## Sheet: Extended data Fig.10c
	Tiller number
	XS11	OSD1-OE#10	OSD1-OE#20
	8	7	8
	5	7	12
	6	6	9
	8	6	6
	8	7	8
	12	8	9
	5	9	9
	8	10	11
	6	8	7
	9	12	9
	5	9	11
	12	10	7
	10	11	6
	6	6	8
	9	7	12
Mean	7.8	8.2	8.8
SD	2.33605	1.89737	1.97122
T.TEST		0.610756	0.402897

## Sheet: Extended data Fig.10d
	Panicle length （cm）
	XS11	OSD1-OE#10	OSD1-OE#20
	24	23	22
	24.5	22	24
	22	25.5	24
	23	22.5	25
	24	22.5	24
	25	24.5	21
	22	22	23
	22	24.5	23.5
	21	23	24
	24.5	23	24
	24.5	22	24
	21	22.5	26
	23	23.5	25
	25	24	23
	24.6	22	21
Mean	23.34	23.1	23.5667
SD	1.42869	1.08891	1.39983
T.TEST		0.608907	0.316871
